# Supplementary material for: Salvinorin B meth­oxy­methyl ether
Source: Acta Crystallogr Sect E Struct Rep Online. 2012 Oct 27;68(Pt 11):o3225–6. doi: 10.1107/S1600536812043449 (PMC3515309; doi:10.1107/S1600536812043449)
Supplement: Supplementary file 1 [file e-68-o3225-sup1.cif]

##############################################################################
#                                                                            #
# This CIF contains the data in a paper accepted for publication in          #
# Acta Crystallographica Section E. It conforms to the requirements of       #
# Notes for Authors for Acta Crystallographica Section E, and has been       #
# peer reviewed under the auspices of the IUCr Commission on Journals.       #
#                                                                            #
# Full details of the Crystallographic Information File format               #
# are given in the paper "The Crystallographic Information File (CIF):       #
# a New Standard Archive File for Crystallography" by S. R. Hall, F. H.      #
# Allen and I. D. Brown [Acta Cryst. (1991), A47, 655-685].                  #
#                                                                            #
# The current version of the core CIF dictionary is obtainable from          #
# ftp://ftp.iucr.org/pub/cif_core.dic.                                       #
#                                                                            #
# Software is freely available for graphical display of the structure(s)     #
# in this CIF. For information consult the CIF software page                 #
# http://www.iucr.org/resources/cif/software.                                #
#                                                                            #
# This file may be used for bona fide research purposes within the           #
# scientific community so long as proper attribution is given to the journal # 
# article from which it was obtained.                                        #
#                                                                            #
##############################################################################
data_global
_audit_creation_method
;
SHELXTL and manual editing of form_e.cif (version 1.0)
;
_journal_data_validation_number     ?
_journal_date_recd_electronic     2012-10-18
_journal_date_accepted     2012-10-18
_journal_name_full     'Acta Crystallographica, Section E'
_journal_year     2012
_journal_volume     68
_journal_issue     11
_journal_page_first     eo3225
_journal_page_last     eo3226
_journal_paper_category     QO
_journal_paper_doi     10.1107/S1600536812043449
_journal_coeditor_code     QM2086
_publ_contact_author_name     'Dr. Thomas A. Munro'
_publ_contact_author_address
;
McLean Hospital
115 Mill Street
Belmont, MA 02478
USA
;
_publ_contact_author_email     'thomas@munro.com'
_publ_contact_author_fax     ?
_publ_contact_author_phone     '617 855 2095'
_publ_section_title
;
Salvinorin B methoxymethyl ether
;
loop_
    _publ_author_name
    _publ_author_footnote
    _publ_author_address
    'Munro, Thomas A.' .
;
McLean Hospital
Belmont, MA
USA
Harvard Medical School
Department of Psychiatry
Boston, MA
USA
;
    'Ho, Douglas M.' .
;
Harvard University
Department of Chemistry and Chemical Biology
Cambridge, MA
USA
;
    'Cohen, Bruce M.' .
;
McLean Hospital
Belmont, MA
USA
Harvard Medical School
Department of Psychiatry
Boston, MA
USA
;
data_I
_chemical_name_systematic
;
Methyl
(2<i>S</i>,4a<i>R</i>,6a<i>R</i>,7<i>R</i>,9<i>S</i>,10a<i>S</i>,10b<i>R</i>)-
2-(3-furyl)-9-methoxymethoxy-6a,10b-dimethyl-4,10-dioxo-2,4a,5,6,7,8,9,10a-
octahydro-1<i>H</i>-benzo[<i>f</i>]isochromene-7-carboxylate
;
_chemical_name_common     'Salvinorin B methoxymethyl ether'
_chemical_formula_moiety     'C23 H30 O8'
_chemical_formula_sum     'C23 H30 O8'
_chemical_formula_structural     'C23 H30 O8'
_chemical_formula_iupac     'C23 H30 O8'
_chemical_formula_weight     434.47
_chemical_melting_point_gt     438
_chemical_melting_point_lt     440
_symmetry_cell_setting     monoclinic
_symmetry_space_group_name_H-M     'C 2'
_symmetry_space_group_name_Hall     'C 2y'
loop_
    _symmetry_equiv_pos_as_xyz
    'x, y, z'
    '-x, y, -z'
    'x+1/2, y+1/2, z'
    '-x+1/2, y+1/2, -z'
_cell_length_a     27.8848(7)
_cell_length_b     6.2415(2)
_cell_length_c     12.8212(3)
_cell_angle_alpha     90.00
_cell_angle_beta     107.3510(10)
_cell_angle_gamma     90.00
_cell_volume     2129.90(10)
_cell_formula_units_Z     4
_cell_measurement_reflns_used     9071
_cell_measurement_theta_min     3.02
_cell_measurement_theta_max     29.52
_cell_measurement_temperature     193(2)
_exptl_crystal_description     needle
_exptl_crystal_colour     colourless
_exptl_crystal_size_max     0.250
_exptl_crystal_size_mid     0.125
_exptl_crystal_size_min     0.070
_exptl_crystal_density_diffrn     1.355
_exptl_crystal_density_meas     ?
_exptl_crystal_density_method     'not measured'
_exptl_crystal_F_000     928
_exptl_absorpt_coefficient_mu     0.102
_exptl_absorpt_correction_type     multi-scan
_exptl_absorpt_process_details     '(SADABS; Bruker, 2004)'
_exptl_absorpt_correction_T_min     0.9749
_exptl_absorpt_correction_T_max     0.9929
_exptl_special_details     ?
_diffrn_ambient_temperature     193(2)
_diffrn_radiation_type     'Mo K\a'
_diffrn_radiation_wavelength     0.71073
_diffrn_radiation_monochromator     graphite
_diffrn_measurement_device_type     'Bruker APEXII CCD'
_diffrn_measurement_method     '\w scans, 2580 0.5\% rotations'
_diffrn_detector_area_resol_mean     836.6
_diffrn_reflns_number     27784
_diffrn_reflns_av_R_equivalents     0.0332
_diffrn_reflns_av_sigmaI/netI     0.0299
_diffrn_reflns_theta_min     1.90
_diffrn_reflns_theta_max     30.00
_diffrn_reflns_theta_full     30.00
_diffrn_measured_fraction_theta_max     0.999
_diffrn_measured_fraction_theta_full     0.999
_diffrn_reflns_limit_h_min     -38
_diffrn_reflns_limit_h_max     38
_diffrn_reflns_limit_k_min     -8
_diffrn_reflns_limit_k_max     8
_diffrn_reflns_limit_l_min     -18
_diffrn_reflns_limit_l_max     18
_diffrn_standards_number     0
_diffrn_standards_interval_count     ?
_diffrn_standards_interval_time     ?
_diffrn_standards_decay_%     0
_refine_special_details
;
Refinement of <i>F</i>^2^ against ALL reflections. The weighted <i>R</i>-factor
<i>wR</i> and goodness of fit <i>S</i> are based on <i>F</i>^2^, conventional
<i>R</i>-factors <i>R</i> are based on <i>F</i>, with <i>F</i> set to zero for
negative <i>F</i>^2^. The threshold expression of <i>F</i>^2^ >
2\s(<i>F</i>^2^) is used only for calculating <i>R</i>-factors(gt) <i>etc</i>.
and is not relevant to the choice of reflections for refinement.
<i>R</i>-factors based on <i>F</i>^2^ are statistically about twice as large
as those based on <i>F</i>, and <i>R</i>-factors based on ALL data will be
even larger.
;
_reflns_number_total     6195
_reflns_number_gt     5296
_reflns_threshold_expression     I>2\s(I)
_refine_ls_structure_factor_coef     Fsqd
_refine_ls_matrix_type     full
_refine_ls_R_factor_all     0.0496
_refine_ls_R_factor_gt     0.0400
_refine_ls_wR_factor_gt     0.1024
_refine_ls_wR_factor_ref     0.1081
_refine_ls_goodness_of_fit_ref     1.044
_refine_ls_restrained_S_all     1.039
_refine_ls_number_reflns     6195
_refine_ls_number_parameters     330
_refine_ls_number_restraints     181
_refine_ls_hydrogen_treatment     constr
_refine_ls_weighting_scheme     calc
_refine_ls_weighting_details
              'w=1/[\s^2^(Fo^2^)+(0.0620P)^2^+0.2734P] where P=(Fo^2^+2Fc^2^)/3'
_atom_sites_solution_hydrogens     geom
_atom_sites_solution_primary     direct
_atom_sites_solution_secondary     difmap
_refine_ls_shift/su_max     0.001
_refine_ls_shift/su_mean     0.000
_refine_diff_density_max     0.280
_refine_diff_density_min     -0.164
_refine_ls_extinction_method     none
_refine_ls_extinction_coef     ?
loop_
    _atom_type_symbol
    _atom_type_description
    _atom_type_scat_dispersion_real
    _atom_type_scat_dispersion_imag
    _atom_type_scat_source
    C C 0.0033 0.0016 'International Tables Vol C Tables 4.2.6.8 and 6.1.1.4'
    H H 0.0000 0.0000 'International Tables Vol C Tables 4.2.6.8 and 6.1.1.4'
    O O 0.0106 0.0060 'International Tables Vol C Tables 4.2.6.8 and 6.1.1.4'
_computing_data_collection     'APEX2 (Bruker, 2006)'
_computing_cell_refinement     'SAINT (Bruker, 2006)'
_computing_data_reduction     'SAINT (Bruker, 2006)'
_computing_structure_solution     'SHELXTL (Sheldrick, 2008)'
_computing_structure_refinement     'SHELXTL (Sheldrick, 2008)'
_computing_molecular_graphics
                      'ORTEP-3 (Farrugia, 1997) and <i>PyMOL</i> (DeLano, 2009)'
_computing_publication_material     'SHELXTL (Sheldrick, 2008)'
loop_
    _atom_site_type_symbol
    _atom_site_label
    _atom_site_fract_x
    _atom_site_fract_y
    _atom_site_fract_z
    _atom_site_U_iso_or_equiv
    _atom_site_adp_type
    _atom_site_calc_flag
    _atom_site_refinement_flags
    _atom_site_occupancy
    _atom_site_symmetry_multiplicity
    _atom_site_disorder_assembly
    _atom_site_disorder_group
    O O1 0.34600(4) 1.0459(2) 0.20598(9) 0.0363(3) Uani d . 1 1 . .
    O O2 0.37399(4) 1.1271(2) 0.02768(10) 0.0382(3) Uani d . 1 1 . .
    O O3 0.28986(5) 1.1470(3) -0.07126(12) 0.0533(3) Uani d . 1 1 . .
    O O4 0.50180(4) 0.3453(2) 0.13791(9) 0.0347(2) Uani d . 1 1 . .
    O O5 0.53410(4) 0.6752(2) 0.15051(11) 0.0434(3) Uani d . 1 1 . .
    O O6 0.31648(4) 0.4502(3) 0.48120(9) 0.0436(3) Uani d . 1 1 A .
    O O7 0.39036(5) 0.3347(3) 0.57679(9) 0.0458(3) Uani d . 1 1 A .
    O O8 0.1529(2) 0.3841(16) 0.3150(5) 0.0598(16) Uani d PDU 0.66(2) 1 A 1
    O O8* 0.1624(5) 0.306(3) 0.3130(11) 0.065(3) Uani d PDU 0.34(2) 1 A 2
    C C1 0.36787(5) 0.9006(2) 0.17700(11) 0.0249(3) Uani d . 1 1 . .
    C C2 0.38017(5) 0.9135(3) 0.06823(11) 0.0283(3) Uani d . 1 1 . .
    H H2 0.3558 0.8201 0.0142 0.034 Uiso calc R 1 1 . .
    C C3 0.43320(5) 0.8377(3) 0.07636(12) 0.0315(3) Uani d . 1 1 . .
    H H3A 0.4360 0.8163 0.0019 0.038 Uiso calc R 1 1 . .
    H H3B 0.4576 0.9499 0.1126 0.038 Uiso calc R 1 1 . .
    C C4 0.44644(5) 0.6293(3) 0.14044(11) 0.0257(3) Uani d . 1 1 . .
    H H4 0.4222 0.5171 0.1007 0.031 Uiso calc R 1 1 . .
    C C5 0.44100(5) 0.6503(2) 0.25776(11) 0.0228(2) Uani d . 1 1 . .
    C C6 0.45549(5) 0.4362(3) 0.31852(12) 0.0267(3) Uani d . 1 1 . .
    H H6A 0.4396 0.3176 0.2690 0.032 Uiso calc R 1 1 . .
    H H6B 0.4924 0.4176 0.3379 0.032 Uiso calc R 1 1 . .
    C C7 0.43961(5) 0.4217(3) 0.42203(11) 0.0274(3) Uani d . 1 1 . .
    H H7A 0.4498 0.2813 0.4576 0.033 Uiso calc R 1 1 . .
    H H7B 0.4565 0.5355 0.4738 0.033 Uiso calc R 1 1 . .
    C C8 0.38318(5) 0.4474(2) 0.39397(11) 0.0244(3) Uani d . 1 1 A .
    H H8 0.3678 0.3340 0.3391 0.029 Uiso calc R 1 1 . .
    C C9 0.36365(5) 0.6644(2) 0.34072(11) 0.0237(2) Uani d . 1 1 . .
    C C10 0.38330(5) 0.6924(2) 0.23975(11) 0.0223(2) Uani d . 1 1 . .
    H H10 0.3658 0.5780 0.1877 0.027 Uiso calc R 1 1 . .
    C C11 0.30621(5) 0.6350(3) 0.30016(11) 0.0291(3) Uani d . 1 1 A .
    H H11A 0.2906 0.7691 0.2645 0.035 Uiso calc R 1 1 . .
    H H11B 0.2980 0.5199 0.2445 0.035 Uiso calc R 1 1 . .
    C C12 0.28354(5) 0.5783(3) 0.39194(12) 0.0320(3) Uani d D 1 1 . .
    H H12 0.2766 0.7162 0.4245 0.038 Uiso calc PR 0.66(2) 1 A 1
    H H12* 0.2744 0.7138 0.4231 0.038 Uiso calc PR 0.34(2) 1 A 2
    C C13 0.2346(2) 0.4602(14) 0.3521(11) 0.0399(14) Uani d PDU 0.66(2) 1 A 1
    C C14 0.2245(3) 0.2544(13) 0.3026(9) 0.0608(16) Uani d PDU 0.66(2) 1 A 1
    H H14 0.2486 0.1629 0.2865 0.073 Uiso calc PR 0.66(2) 1 A 1
    C C15 0.1763(4) 0.2117(11) 0.2826(5) 0.0577(16) Uani d PDU 0.66(2) 1 A 1
    H H15 0.1602 0.0830 0.2510 0.069 Uiso calc PR 0.66(2) 1 A 1
    C C16 0.1899(2) 0.5337(15) 0.3570(8) 0.0508(17) Uani d PDU 0.66(2) 1 A 1
    H H16 0.1847 0.6694 0.3853 0.061 Uiso calc PR 0.66(2) 1 A 1
    C C13* 0.2374(3) 0.442(2) 0.351(2) 0.032(2) Uani d PDU 0.34(2) 1 A 2
    C C14* 0.2354(5) 0.241(2) 0.2978(16) 0.044(2) Uani d PDU 0.34(2) 1 A 2
    H H14* 0.2634 0.1718 0.2848 0.052 Uiso calc PR 0.34(2) 1 A 2
    C C15* 0.1891(5) 0.165(2) 0.2686(15) 0.062(3) Uani d PDU 0.34(2) 1 A 2
    H H15* 0.1769 0.0408 0.2264 0.075 Uiso calc PR 0.34(2) 1 A 2
    C C16* 0.1910(4) 0.481(3) 0.3591(14) 0.042(2) Uani d PDU 0.34(2) 1 A 2
    H H16* 0.1802 0.6040 0.3898 0.051 Uiso calc PR 0.34(2) 1 A 2
    C C17 0.36481(6) 0.4082(3) 0.49147(12) 0.0321(3) Uani d . 1 1 . .
    C C18 0.49892(5) 0.5576(3) 0.14339(12) 0.0295(3) Uani d . 1 1 . .
    C C19 0.47495(5) 0.8301(3) 0.32085(12) 0.0293(3) Uani d . 1 1 . .
    H H19A 0.5088 0.8135 0.3138 0.044 Uiso calc R 1 1 . .
    H H19B 0.4766 0.8225 0.3982 0.044 Uiso calc R 1 1 . .
    H H19C 0.4612 0.9692 0.2909 0.044 Uiso calc R 1 1 . .
    C C20 0.37823(6) 0.8467(3) 0.42559(12) 0.0314(3) Uani d . 1 1 . .
    H H20A 0.3662 0.8125 0.4881 0.047 Uiso calc R 1 1 . .
    H H20B 0.3629 0.9810 0.3921 0.047 Uiso calc R 1 1 . .
    H H20C 0.4149 0.8623 0.4505 0.047 Uiso calc R 1 1 . .
    C C21 0.33854(7) 1.1533(4) -0.07497(15) 0.0486(5) Uani d . 1 1 . .
    H H21A 0.3445 1.2925 -0.1060 0.058 Uiso calc R 1 1 . .
    H H21B 0.3433 1.0389 -0.1244 0.058 Uiso calc R 1 1 . .
    C C22 0.27678(9) 1.3292(5) -0.0192(2) 0.0654(6) Uani d . 1 1 . .
    H H22A 0.2403 1.3332 -0.0332 0.098 Uiso calc R 1 1 . .
    H H22B 0.2877 1.4595 -0.0482 0.098 Uiso calc R 1 1 . .
    H H22C 0.2933 1.3206 0.0597 0.098 Uiso calc R 1 1 . .
    C C23 0.55100(6) 0.2564(3) 0.14724(16) 0.0407(4) Uani d . 1 1 . .
    H H23A 0.5492 0.0996 0.1474 0.061 Uiso calc R 1 1 . .
    H H23B 0.5751 0.3056 0.2155 0.061 Uiso calc R 1 1 . .
    H H23C 0.5620 0.3039 0.0851 0.061 Uiso calc R 1 1 . .
loop_
    _atom_site_aniso_label
    _atom_site_aniso_U_11
    _atom_site_aniso_U_22
    _atom_site_aniso_U_33
    _atom_site_aniso_U_12
    _atom_site_aniso_U_13
    _atom_site_aniso_U_23
    O1 0.0463(6) 0.0288(5) 0.0338(6) 0.0112(5) 0.0120(5) 0.0024(4)
    O2 0.0313(5) 0.0392(6) 0.0420(6) 0.0014(5) 0.0073(4) 0.0178(5)
    O3 0.0365(6) 0.0615(9) 0.0539(8) 0.0058(6) 0.0015(5) -0.0023(7)
    O4 0.0311(5) 0.0329(5) 0.0440(6) 0.0031(4) 0.0170(5) -0.0081(5)
    O5 0.0319(5) 0.0406(7) 0.0629(8) -0.0012(5) 0.0221(5) 0.0062(6)
    O6 0.0355(6) 0.0683(8) 0.0309(6) 0.0052(6) 0.0160(5) 0.0144(6)
    O7 0.0433(6) 0.0649(8) 0.0291(6) 0.0023(6) 0.0105(5) 0.0140(6)
    O8 0.0397(17) 0.096(4) 0.0512(16) -0.019(2) 0.0254(14) -0.016(2)
    O8* 0.047(4) 0.086(7) 0.072(5) -0.019(4) 0.032(3) 0.007(4)
    C1 0.0239(6) 0.0249(6) 0.0237(6) -0.0013(5) 0.0039(5) -0.0001(5)
    C2 0.0283(6) 0.0299(7) 0.0266(6) -0.0006(6) 0.0081(5) 0.0056(6)
    C3 0.0312(7) 0.0364(7) 0.0297(7) 0.0035(6) 0.0135(6) 0.0075(6)
    C4 0.0252(6) 0.0288(7) 0.0250(6) -0.0006(5) 0.0103(5) 0.0000(5)
    C5 0.0239(6) 0.0211(6) 0.0239(6) -0.0001(5) 0.0077(5) 0.0000(5)
    C6 0.0291(7) 0.0223(6) 0.0301(7) 0.0026(5) 0.0109(5) 0.0021(5)
    C7 0.0289(6) 0.0265(6) 0.0269(6) 0.0026(5) 0.0082(5) 0.0051(5)
    C8 0.0284(6) 0.0227(6) 0.0228(6) -0.0021(5) 0.0086(5) -0.0002(5)
    C9 0.0257(6) 0.0239(6) 0.0227(6) 0.0010(5) 0.0094(5) -0.0004(5)
    C10 0.0247(6) 0.0215(6) 0.0213(6) -0.0004(5) 0.0078(5) -0.0006(5)
    C11 0.0267(6) 0.0371(7) 0.0254(7) 0.0017(6) 0.0107(5) 0.0028(6)
    C12 0.0308(7) 0.0376(8) 0.0306(7) 0.0020(6) 0.0137(6) 0.0021(6)
    C13 0.045(3) 0.040(2) 0.037(3) -0.006(2) 0.015(3) 0.007(2)
    C14 0.060(3) 0.046(2) 0.083(3) 0.001(3) 0.033(3) 0.001(2)
    C15 0.064(4) 0.057(3) 0.063(2) -0.024(3) 0.035(2) -0.015(2)
    C16 0.043(2) 0.071(4) 0.042(3) -0.007(2) 0.0173(18) -0.008(3)
    C13* 0.022(3) 0.043(5) 0.037(5) 0.005(3) 0.018(3) 0.003(4)
    C14* 0.035(3) 0.031(3) 0.070(4) -0.011(3) 0.024(3) -0.017(3)
    C15* 0.046(5) 0.049(4) 0.098(6) -0.022(4) 0.031(4) -0.010(4)
    C16* 0.034(4) 0.067(5) 0.038(4) 0.007(3) 0.030(3) 0.012(4)
    C17 0.0345(7) 0.0362(8) 0.0271(7) -0.0030(6) 0.0114(6) 0.0015(6)
    C18 0.0281(7) 0.0346(7) 0.0285(7) 0.0012(6) 0.0126(6) 0.0014(6)
    C19 0.0300(7) 0.0259(6) 0.0309(7) -0.0046(6) 0.0073(5) -0.0023(6)
    C20 0.0402(8) 0.0281(7) 0.0273(7) -0.0001(6) 0.0121(6) -0.0041(6)
    C21 0.0445(9) 0.0660(12) 0.0357(9) 0.0152(9) 0.0126(7) 0.0210(9)
    C22 0.0532(12) 0.0669(14) 0.0752(15) 0.0227(11) 0.0176(11) 0.0014(13)
    C23 0.0338(8) 0.0450(9) 0.0468(10) 0.0088(7) 0.0172(7) -0.0058(7)
loop_
    _geom_bond_atom_site_label_1
    _geom_bond_atom_site_label_2
    _geom_bond_site_symmetry_2
    _geom_bond_distance
    _geom_bond_publ_flag
    O1 C1 . 1.2112(17) ?
    O2 C21 . 1.400(2) ?
    O2 C2 . 1.4225(18) ?
    O3 C21 . 1.373(2) ?
    O3 C22 . 1.420(3) ?
    O4 C18 . 1.3305(19) ?
    O4 C23 . 1.4513(18) ?
    O5 C18 . 1.2067(19) ?
    O6 C17 . 1.3404(18) ?
    O6 C12 . 1.4715(19) ?
    O7 C17 . 1.2040(19) ?
    O8 C16 . 1.377(3) ?
    O8 C15 . 1.385(3) ?
    O8* C16* . 1.378(3) ?
    O8* C15* . 1.380(3) ?
    C1 C10 . 1.5214(18) ?
    C1 C2 . 1.5344(18) ?
    C2 C3 . 1.5263(19) ?
    C2 H2 . 1.0000 ?
    C3 C4 . 1.524(2) ?
    C3 H3A . 0.9900 ?
    C3 H3B . 0.9900 ?
    C4 C18 . 1.5198(19) ?
    C4 C5 . 1.5617(18) ?
    C4 H4 . 1.0000 ?
    C5 C19 . 1.5340(19) ?
    C5 C6 . 1.5390(19) ?
    C5 C10 . 1.5778(17) ?
    C6 C7 . 1.5216(19) ?
    C6 H6A . 0.9900 ?
    C6 H6B . 0.9900 ?
    C7 C8 . 1.5147(19) ?
    C7 H7A . 0.9900 ?
    C7 H7B . 0.9900 ?
    C8 C17 . 1.5054(18) ?
    C8 C9 . 1.5415(19) ?
    C8 H8 . 1.0000 ?
    C9 C11 . 1.5404(19) ?
    C9 C20 . 1.543(2) ?
    C9 C10 . 1.5586(17) ?
    C10 H10 . 1.0000 ?
    C11 C12 . 1.5340(19) ?
    C11 H11A . 0.9900 ?
    C11 H11B . 0.9900 ?
    C12 C13* . 1.500(3) ?
    C12 C13 . 1.501(2) ?
    C12 H12 . 1.0000 ?
    C12 H12* . 1.0000 ?
    C13 C16 . 1.346(3) ?
    C13 C14 . 1.423(3) ?
    C14 C15 . 1.320(3) ?
    C14 H14 . 0.9500 ?
    C15 H15 . 0.9500 ?
    C16 H16 . 0.9500 ?
    C13* C16* . 1.349(3) ?
    C13* C14* . 1.423(3) ?
    C14* C15* . 1.320(3) ?
    C14* H14* . 0.9500 ?
    C15* H15* . 0.9500 ?
    C16* H16* . 0.9500 ?
    C19 H19A . 0.9800 ?
    C19 H19B . 0.9800 ?
    C19 H19C . 0.9800 ?
    C20 H20A . 0.9800 ?
    C20 H20B . 0.9800 ?
    C20 H20C . 0.9800 ?
    C21 H21A . 0.9900 ?
    C21 H21B . 0.9900 ?
    C22 H22A . 0.9800 ?
    C22 H22B . 0.9800 ?
    C22 H22C . 0.9800 ?
    C23 H23A . 0.9800 ?
    C23 H23B . 0.9800 ?
    C23 H23C . 0.9800 ?
loop_
    _geom_angle_atom_site_label_1
    _geom_angle_atom_site_label_2
    _geom_angle_atom_site_label_3
    _geom_angle_site_symmetry_1
    _geom_angle_site_symmetry_3
    _geom_angle
    _geom_angle_publ_flag
    C21 O2 C2 . . 115.33(14) ?
    C21 O3 C22 . . 112.85(17) ?
    C18 O4 C23 . . 116.56(13) ?
    C17 O6 C12 . . 123.97(11) ?
    C16 O8 C15 . . 106.2(4) ?
    C16* O8* C15* . . 111.6(8) ?
    O1 C1 C10 . . 124.47(12) ?
    O1 C1 C2 . . 120.59(12) ?
    C10 C1 C2 . . 114.89(11) ?
    O2 C2 C3 . . 108.95(11) ?
    O2 C2 C1 . . 110.23(12) ?
    C3 C2 C1 . . 113.35(11) ?
    O2 C2 H2 . . 108.1 ?
    C3 C2 H2 . . 108.1 ?
    C1 C2 H2 . . 108.1 ?
    C4 C3 C2 . . 112.05(11) ?
    C4 C3 H3A . . 109.2 ?
    C2 C3 H3A . . 109.2 ?
    C4 C3 H3B . . 109.2 ?
    C2 C3 H3B . . 109.2 ?
    H3A C3 H3B . . 107.9 ?
    C18 C4 C3 . . 109.94(11) ?
    C18 C4 C5 . . 111.73(11) ?
    C3 C4 C5 . . 111.70(11) ?
    C18 C4 H4 . . 107.8 ?
    C3 C4 H4 . . 107.8 ?
    C5 C4 H4 . . 107.8 ?
    C19 C5 C6 . . 109.92(11) ?
    C19 C5 C4 . . 110.34(10) ?
    C6 C5 C4 . . 109.16(11) ?
    C19 C5 C10 . . 113.43(11) ?
    C6 C5 C10 . . 108.71(10) ?
    C4 C5 C10 . . 105.12(10) ?
    C7 C6 C5 . . 113.11(11) ?
    C7 C6 H6A . . 109.0 ?
    C5 C6 H6A . . 109.0 ?
    C7 C6 H6B . . 109.0 ?
    C5 C6 H6B . . 109.0 ?
    H6A C6 H6B . . 107.8 ?
    C8 C7 C6 . . 109.78(11) ?
    C8 C7 H7A . . 109.7 ?
    C6 C7 H7A . . 109.7 ?
    C8 C7 H7B . . 109.7 ?
    C6 C7 H7B . . 109.7 ?
    H7A C7 H7B . . 108.2 ?
    C17 C8 C7 . . 111.86(11) ?
    C17 C8 C9 . . 110.35(11) ?
    C7 C8 C9 . . 113.75(11) ?
    C17 C8 H8 . . 106.8 ?
    C7 C8 H8 . . 106.8 ?
    C9 C8 H8 . . 106.8 ?
    C11 C9 C8 . . 103.83(11) ?
    C11 C9 C20 . . 110.78(11) ?
    C8 C9 C20 . . 110.59(11) ?
    C11 C9 C10 . . 108.70(10) ?
    C8 C9 C10 . . 107.52(10) ?
    C20 C9 C10 . . 114.80(11) ?
    C1 C10 C9 . . 114.89(11) ?
    C1 C10 C5 . . 109.55(10) ?
    C9 C10 C5 . . 117.10(10) ?
    C1 C10 H10 . . 104.6 ?
    C9 C10 H10 . . 104.6 ?
    C5 C10 H10 . . 104.6 ?
    C12 C11 C9 . . 113.17(11) ?
    C12 C11 H11A . . 108.9 ?
    C9 C11 H11A . . 108.9 ?
    C12 C11 H11B . . 108.9 ?
    C9 C11 H11B . . 108.9 ?
    H11A C11 H11B . . 107.8 ?
    O6 C12 C13* . . 103.5(10) ?
    O6 C12 C13 . . 106.9(5) ?
    O6 C12 C11 . . 114.68(11) ?
    C13* C12 C11 . . 111.9(9) ?
    C13 C12 C11 . . 113.2(5) ?
    O6 C12 H12 . . 107.2 ?
    C13 C12 H12 . . 107.2 ?
    C11 C12 H12 . . 107.2 ?
    O6 C12 H12* . . 108.8 ?
    C13* C12 H12* . . 108.8 ?
    C11 C12 H12* . . 108.8 ?
    C16 C13 C14 . . 105.5(4) ?
    C16 C13 C12 . . 125.2(5) ?
    C14 C13 C12 . . 129.3(6) ?
    C15 C14 C13 . . 108.8(4) ?
    C15 C14 H14 . . 125.6 ?
    C13 C14 H14 . . 125.6 ?
    C14 C15 O8 . . 109.2(4) ?
    C14 C15 H15 . . 125.4 ?
    O8 C15 H15 . . 125.4 ?
    C13 C16 O8 . . 110.3(4) ?
    C13 C16 H16 . . 124.8 ?
    O8 C16 H16 . . 124.8 ?
    C16* C13* C14* . . 107.1(6) ?
    C16* C13* C12 . . 128.0(8) ?
    C14* C13* C12 . . 124.9(8) ?
    C15* C14* C13* . . 110.3(8) ?
    C15* C14* H14* . . 124.8 ?
    C13* C14* H14* . . 124.8 ?
    C14* C15* O8* . . 104.9(9) ?
    C14* C15* H15* . . 127.6 ?
    O8* C15* H15* . . 127.6 ?
    C13* C16* O8* . . 105.6(7) ?
    C13* C16* H16* . . 127.2 ?
    O8* C16* H16* . . 127.2 ?
    O7 C17 O6 . . 117.96(13) ?
    O7 C17 C8 . . 124.09(14) ?
    O6 C17 C8 . . 117.89(12) ?
    O5 C18 O4 . . 123.31(13) ?
    O5 C18 C4 . . 125.31(14) ?
    O4 C18 C4 . . 111.38(12) ?
    C5 C19 H19A . . 109.5 ?
    C5 C19 H19B . . 109.5 ?
    H19A C19 H19B . . 109.5 ?
    C5 C19 H19C . . 109.5 ?
    H19A C19 H19C . . 109.5 ?
    H19B C19 H19C . . 109.5 ?
    C9 C20 H20A . . 109.5 ?
    C9 C20 H20B . . 109.5 ?
    H20A C20 H20B . . 109.5 ?
    C9 C20 H20C . . 109.5 ?
    H20A C20 H20C . . 109.5 ?
    H20B C20 H20C . . 109.5 ?
    O3 C21 O2 . . 113.10(14) ?
    O3 C21 H21A . . 109.0 ?
    O2 C21 H21A . . 109.0 ?
    O3 C21 H21B . . 109.0 ?
    O2 C21 H21B . . 109.0 ?
    H21A C21 H21B . . 107.8 ?
    O3 C22 H22A . . 109.5 ?
    O3 C22 H22B . . 109.5 ?
    H22A C22 H22B . . 109.5 ?
    O3 C22 H22C . . 109.5 ?
    H22A C22 H22C . . 109.5 ?
    H22B C22 H22C . . 109.5 ?
    O4 C23 H23A . . 109.5 ?
    O4 C23 H23B . . 109.5 ?
    H23A C23 H23B . . 109.5 ?
    O4 C23 H23C . . 109.5 ?
    H23A C23 H23C . . 109.5 ?
    H23B C23 H23C . . 109.5 ?
loop_
    _geom_torsion_atom_site_label_1
    _geom_torsion_atom_site_label_2
    _geom_torsion_atom_site_label_3
    _geom_torsion_atom_site_label_4
    _geom_torsion_site_symmetry_1
    _geom_torsion_site_symmetry_2
    _geom_torsion_site_symmetry_3
    _geom_torsion_site_symmetry_4
    _geom_torsion
    _geom_torsion_publ_flag
    C21 O2 C2 C3 . . . . 114.88(14) ?
    C21 O2 C2 C1 . . . . -120.16(14) ?
    O1 C1 C2 O2 . . . . 14.32(18) ?
    C10 C1 C2 O2 . . . . -167.98(11) ?
    O1 C1 C2 C3 . . . . 136.74(15) ?
    C10 C1 C2 C3 . . . . -45.56(16) ?
    O2 C2 C3 C4 . . . . 168.32(12) ?
    C1 C2 C3 C4 . . . . 45.19(17) ?
    C2 C3 C4 C18 . . . . 178.41(12) ?
    C2 C3 C4 C5 . . . . -56.95(16) ?
    C18 C4 C5 C19 . . . . 65.23(14) ?
    C3 C4 C5 C19 . . . . -58.40(14) ?
    C18 C4 C5 C6 . . . . -55.66(14) ?
    C3 C4 C5 C6 . . . . -179.29(11) ?
    C18 C4 C5 C10 . . . . -172.13(12) ?
    C3 C4 C5 C10 . . . . 64.24(13) ?
    C19 C5 C6 C7 . . . . 72.79(14) ?
    C4 C5 C6 C7 . . . . -166.06(11) ?
    C10 C5 C6 C7 . . . . -51.90(14) ?
    C5 C6 C7 C8 . . . . 59.29(15) ?
    C6 C7 C8 C17 . . . . 173.22(12) ?
    C6 C7 C8 C9 . . . . -60.92(15) ?
    C17 C8 C9 C11 . . . . -63.99(13) ?
    C7 C8 C9 C11 . . . . 169.34(11) ?
    C17 C8 C9 C20 . . . . 54.87(14) ?
    C7 C8 C9 C20 . . . . -71.79(14) ?
    C17 C8 C9 C10 . . . . -179.08(11) ?
    C7 C8 C9 C10 . . . . 54.26(14) ?
    O1 C1 C10 C9 . . . . 6.55(19) ?
    C2 C1 C10 C9 . . . . -171.04(11) ?
    O1 C1 C10 C5 . . . . -127.68(14) ?
    C2 C1 C10 C5 . . . . 54.72(14) ?
    C11 C9 C10 C1 . . . . 68.63(14) ?
    C8 C9 C10 C1 . . . . -179.56(11) ?
    C20 C9 C10 C1 . . . . -56.05(15) ?
    C11 C9 C10 C5 . . . . -160.70(11) ?
    C8 C9 C10 C5 . . . . -48.89(14) ?
    C20 C9 C10 C5 . . . . 74.63(15) ?
    C19 C5 C10 C1 . . . . 58.93(13) ?
    C6 C5 C10 C1 . . . . -178.48(11) ?
    C4 C5 C10 C1 . . . . -61.70(13) ?
    C19 C5 C10 C9 . . . . -74.18(14) ?
    C6 C5 C10 C9 . . . . 48.42(15) ?
    C4 C5 C10 C9 . . . . 165.19(11) ?
    C8 C9 C11 C12 . . . . 58.63(15) ?
    C20 C9 C11 C12 . . . . -60.11(16) ?
    C10 C9 C11 C12 . . . . 172.88(12) ?
    C17 O6 C12 C13* . . . . 130.8(6) ?
    C17 O6 C12 C13 . . . . 134.9(4) ?
    C17 O6 C12 C11 . . . . 8.6(2) ?
    C9 C11 C12 O6 . . . . -32.17(18) ?
    C9 C11 C12 C13* . . . . -149.7(8) ?
    C9 C11 C12 C13 . . . . -155.2(4) ?
    O6 C12 C13 C16 . . . . 116.8(10) ?
    C11 C12 C13 C16 . . . . -115.9(10) ?
    O6 C12 C13 C14 . . . . -63.2(12) ?
    C11 C12 C13 C14 . . . . 64.0(12) ?
    C16 C13 C14 C15 . . . . -1.4(9) ?
    C12 C13 C14 C15 . . . . 178.7(12) ?
    C13 C14 C15 O8 . . . . 1.2(9) ?
    C16 O8 C15 C14 . . . . -0.6(8) ?
    C14 C13 C16 O8 . . . . 1.0(9) ?
    C12 C13 C16 O8 . . . . -179.0(11) ?
    C15 O8 C16 C13 . . . . -0.3(9) ?
    O6 C12 C13* C16* . . . . 112(2) ?
    C11 C12 C13* C16* . . . . -123.9(19) ?
    O6 C12 C13* C14* . . . . -67.1(19) ?
    C11 C12 C13* C14* . . . . 57(2) ?
    C16* C13* C14* C15* . . . . 3.1(17) ?
    C12 C13* C14* C15* . . . . -178(2) ?
    C13* C14* C15* O8* . . . . -5.8(16) ?
    C16* O8* C15* C14* . . . . 6.7(16) ?
    C14* C13* C16* O8* . . . . 1.1(16) ?
    C12 C13* C16* O8* . . . . -178(2) ?
    C15* O8* C16* C13* . . . . -4.9(17) ?
    C12 O6 C17 O7 . . . . 167.27(17) ?
    C12 O6 C17 C8 . . . . -15.2(2) ?
    C7 C8 C17 O7 . . . . -10.3(2) ?
    C9 C8 C17 O7 . . . . -138.04(17) ?
    C7 C8 C17 O6 . . . . 172.30(14) ?
    C9 C8 C17 O6 . . . . 44.60(18) ?
    C23 O4 C18 O5 . . . . 3.4(2) ?
    C23 O4 C18 C4 . . . . -176.09(12) ?
    C3 C4 C18 O5 . . . . 36.7(2) ?
    C5 C4 C18 O5 . . . . -87.90(17) ?
    C3 C4 C18 O4 . . . . -143.75(13) ?
    C5 C4 C18 O4 . . . . 91.63(15) ?
    C22 O3 C21 O2 . . . . 69.8(2) ?
    C2 O2 C21 O3 . . . . 76.5(2) ?
_iucr_refine_instructions_details
;
TITL C23H30O8, C2 (No. 5), Z=4
CELL 0.71073  27.8848   6.2415  12.8212  90.000 107.351  90.000
ZERR    4.00   0.0007   0.0002   0.0003   0.000   0.001   0.000
LATT -7
SYMM -X, Y, -Z
SFAC C H O
UNIT 92 120 32
MORE 2
ACTA
BOND $H
CONF
WPDB -2
L.S. 20
SIZE 0.070 0.125 0.250
TEMP -80
FMAP 2
PLAN 20
DELU 0.01 0.01  O8  C13  > C16  O8* C13* > C16*
SIMU 0.02 0.04  O8  C13  > C16  O8* C13* > C16*
FLAT 0.1  O8   C13  C14  C15  C16
FLAT 0.1  O8*  C13* C14* C15* C16*
DFIX  1.49977 0.0030  C12  C13
DFIX  1.42301 0.0030  C13  C14
DFIX  1.32159 0.0030  C14  C15
DFIX  1.37949 0.0030  C15  O8
DFIX  1.37949 0.0030  O8   C16
DFIX  1.34858 0.0030  C16  C13
DFIX  1.49977 0.0030  C12  C13*
DFIX  1.42301 0.0030  C13* C14*
DFIX  1.32159 0.0030  C14* C15*
DFIX  1.37949 0.0030  C15* O8*
DFIX  1.37949 0.0030  O8*  C16*
DFIX  1.34858 0.0030  C16* C13*
WGHT    0.062000    0.273400
FVAR       0.45329   0.65679
O1    3    0.346002    1.045864    0.205984    11.00000    0.04633    0.02878 =
         0.03380    0.00243    0.01204    0.01117
O2    3    0.373991    1.127088    0.027679    11.00000    0.03128    0.03916 =
         0.04195    0.01778    0.00732    0.00142
O3    3    0.289857    1.147000   -0.071262    11.00000    0.03650    0.06151 =
         0.05388   -0.00226    0.00148    0.00579
O4    3    0.501803    0.345349    0.137905    11.00000    0.03109    0.03288 =
         0.04401   -0.00808    0.01700    0.00307
O5    3    0.534103    0.675249    0.150512    11.00000    0.03191    0.04061 =
         0.06285    0.00621    0.02213   -0.00121
O6    3    0.316478    0.450230    0.481204    11.00000    0.03550    0.06831 =
         0.03087    0.01438    0.01601    0.00516
O7    3    0.390360    0.334735    0.576786    11.00000    0.04325    0.06490 =
         0.02913    0.01402    0.01052    0.00225
PART   1
O8    3    0.152883    0.384082    0.315020    21.00000    0.03972    0.09605 =
         0.05121   -0.01621    0.02537   -0.01888
PART   2
O8*   3    0.162401    0.306084    0.313012   -21.00000    0.04711    0.08555 =
         0.07229    0.00687    0.03197   -0.01947
PART   0
C1    1    0.367870    0.900598    0.177003    11.00000    0.02393    0.02486 =
         0.02367   -0.00015    0.00391   -0.00131
C2    1    0.380169    0.913508    0.068229    11.00000    0.02827    0.02989 =
         0.02662    0.00565    0.00813   -0.00059
AFIX  13
H2    2    0.355838    0.820099    0.014180    11.00000   -1.20000
AFIX   0
C3    1    0.433202    0.837705    0.076356    11.00000    0.03120    0.03643 =
         0.02967    0.00745    0.01346    0.00350
AFIX  23
H3A   2    0.435979    0.816313    0.001864    11.00000   -1.20000
H3B   2    0.457592    0.949897    0.112565    11.00000   -1.20000
AFIX   0
C4    1    0.446441    0.629261    0.140440    11.00000    0.02517    0.02883 =
         0.02505    0.00004    0.01032   -0.00063
AFIX  13
H4    2    0.422247    0.517065    0.100711    11.00000   -1.20000
AFIX   0
C5    1    0.440997    0.650342    0.257755    11.00000    0.02387    0.02107 =
         0.02385    0.00004    0.00771   -0.00005
C6    1    0.455485    0.436231    0.318524    11.00000    0.02913    0.02235 =
         0.03012    0.00214    0.01090    0.00263
AFIX  23
H6A   2    0.439622    0.317601    0.268958    11.00000   -1.20000
H6B   2    0.492359    0.417642    0.337879    11.00000   -1.20000
AFIX   0
C7    1    0.439615    0.421741    0.422027    11.00000    0.02894    0.02649 =
         0.02687    0.00505    0.00825    0.00259
AFIX  23
H7A   2    0.449777    0.281294    0.457647    11.00000   -1.20000
H7B   2    0.456538    0.535493    0.473767    11.00000   -1.20000
AFIX   0
C8    1    0.383175    0.447372    0.393974    11.00000    0.02838    0.02266 =
         0.02284   -0.00020    0.00859   -0.00213
AFIX  13
H8    2    0.367804    0.334023    0.339055    11.00000   -1.20000
AFIX   0
C9    1    0.363651    0.664433    0.340719    11.00000    0.02572    0.02395 =
         0.02275   -0.00035    0.00941    0.00096
C10   1    0.383297    0.692394    0.239750    11.00000    0.02468    0.02145 =
         0.02132   -0.00061    0.00778   -0.00036
AFIX  13
H10   2    0.365793    0.577954    0.187662    11.00000   -1.20000
AFIX   0
C11   1    0.306213    0.634999    0.300165    11.00000    0.02671    0.03707 =
         0.02544    0.00279    0.01074    0.00165
AFIX  23
H11A  2    0.290609    0.769067    0.264484    11.00000   -1.20000
H11B  2    0.297961    0.519866    0.244538    11.00000   -1.20000
AFIX   0
C12   1    0.283539    0.578277    0.391935    11.00000    0.03077    0.03755 =
         0.03064    0.00212    0.01372    0.00199
PART   1
AFIX  13
H12   2    0.276637    0.716186    0.424484    21.00000   -1.20000
AFIX  13
PART   2
H12*  2    0.274415    0.713793    0.423064   -21.00000   -1.20000
AFIX   0
PART   1
C13   1    0.234574    0.460156    0.352088    21.00000    0.04464    0.04014 =
         0.03672    0.00665    0.01495   -0.00616
C14   1    0.224545    0.254448    0.302579    21.00000    0.06016    0.04636 =
         0.08326    0.00098    0.03256    0.00101
AFIX  43
H14   2    0.248633    0.162882    0.286535    21.00000   -1.20000
AFIX   0
C15   1    0.176297    0.211674    0.282595    21.00000    0.06385    0.05747 =
         0.06267   -0.01505    0.03535   -0.02362
AFIX  43
H15   2    0.160174    0.083023    0.250980    21.00000   -1.20000
AFIX   0
C16   1    0.189909    0.533702    0.356952    21.00000    0.04290    0.07077 =
         0.04170   -0.00836    0.01732   -0.00701
AFIX  43
H16   2    0.184680    0.669447    0.385270    21.00000   -1.20000
AFIX   0
PART   2
C13*  1    0.237374    0.442102    0.351463   -21.00000    0.02184    0.04271 =
         0.03706    0.00274    0.01835    0.00456
C14*  1    0.235399    0.241273    0.297816   -21.00000    0.03548    0.03122 =
         0.06980   -0.01739    0.02380   -0.01105
AFIX  43
H14*  2    0.263399    0.171830    0.284849   -21.00000   -1.20000
AFIX   0
C15*  1    0.189144    0.165219    0.268642   -21.00000    0.04625    0.04907 =
         0.09774   -0.01028    0.03099   -0.02153
AFIX  43
H15*  2    0.176925    0.040817    0.226376   -21.00000   -1.20000
AFIX   0
C16*  1    0.190958    0.481256    0.359064   -21.00000    0.03407    0.06724 =
         0.03770    0.01152    0.02960    0.00723
AFIX  43
H16*  2    0.180206    0.604028    0.389771   -21.00000   -1.20000
AFIX   0
PART   0
C17   1    0.364810    0.408217    0.491466    11.00000    0.03452    0.03624 =
         0.02706    0.00154    0.01141   -0.00302
C18   1    0.498921    0.557636    0.143388    11.00000    0.02807    0.03457 =
         0.02849    0.00141    0.01261    0.00120
C19   1    0.474950    0.830117    0.320854    11.00000    0.02999    0.02588 =
         0.03086   -0.00228    0.00731   -0.00463
AFIX 137
H19A  2    0.508785    0.813453    0.313767    11.00000   -1.50000
H19B  2    0.476575    0.822547    0.398180    11.00000   -1.50000
H19C  2    0.461180    0.969203    0.290925    11.00000   -1.50000
AFIX   0
C20   1    0.378227    0.846688    0.425592    11.00000    0.04019    0.02807 =
         0.02735   -0.00411    0.01207   -0.00012
AFIX 137
H20A  2    0.366174    0.812475    0.488052    11.00000   -1.50000
H20B  2    0.362908    0.981034    0.392122    11.00000   -1.50000
H20C  2    0.414860    0.862344    0.450522    11.00000   -1.50000
AFIX   0
C21   1    0.338543    1.153334   -0.074967    11.00000    0.04447    0.06600 =
         0.03572    0.02097    0.01259    0.01515
AFIX  23
H21A  2    0.344482    1.292523   -0.106029    11.00000   -1.20000
H21B  2    0.343336    1.038874   -0.124381    11.00000   -1.20000
AFIX   0
C22   1    0.276778    1.329170   -0.019212    11.00000    0.05316    0.06690 =
         0.07518    0.00139    0.01764    0.02266
AFIX 137
H22A  2    0.240270    1.333221   -0.033158    11.00000   -1.50000
H22B  2    0.287717    1.459453   -0.048232    11.00000   -1.50000
H22C  2    0.293320    1.320561    0.059676    11.00000   -1.50000
AFIX   0
C23   1    0.550996    0.256404    0.147236    11.00000    0.03380    0.04495 =
         0.04676   -0.00583    0.01718    0.00878
AFIX 137
H23A  2    0.549156    0.099612    0.147409    11.00000   -1.50000
H23B  2    0.575094    0.305609    0.215460    11.00000   -1.50000
H23C  2    0.561956    0.303931    0.085138    11.00000   -1.50000
HKLF 4
REM  C23H30O8, C2 (No. 5), Z=4
REM R1 =  0.0400 for   5296 Fo > 4sig(Fo)  and  0.0496 for all   6195 data
REM    330 parameters refined using    181 restraints
END
WGHT      0.0620      0.2734
REM Highest difference peak  0.280,  deepest hole -0.164,  1-sigma level  0.038
Q1    1   0.3714  0.6830  0.2835  11.00000  0.05    0.28
Q2    1   0.3002  1.5236 -0.0120  11.00000  0.05    0.27
Q3    1   0.4434  0.6502  0.1970  11.00000  0.05    0.27
Q4    1   0.3728  0.9106  0.1193  11.00000  0.05    0.24
Q5    1   0.3796  0.8059  0.2138  11.00000  0.05    0.24
Q6    1   0.4470  0.5472  0.2874  11.00000  0.05    0.22
Q7    1   0.2920  0.6175  0.3445  11.00000  0.05    0.21
Q8    1   0.3748  0.4298  0.4343  11.00000  0.05    0.21
Q9    1   0.4423  0.4253  0.3620  11.00000  0.05    0.20
Q10   1   0.4108  0.4368  0.4036  11.00000  0.05    0.20
Q11   1   0.2738  1.5933 -0.1209  11.00000  0.05    0.20
Q12   1   0.4112  0.6716  0.2531  11.00000  0.05    0.19
Q13   1   0.3771  0.5652  0.3744  11.00000  0.05    0.19
Q14   1   0.4369  0.7284  0.1027  11.00000  0.05    0.18
Q15   1   0.4594  0.7314  0.2969  11.00000  0.05    0.18
Q16   1   0.3351  0.6596  0.3264  11.00000  0.05    0.17
Q17   1   0.3772  0.7524  0.3803  11.00000  0.05    0.17
Q18   1   0.4692  0.6017  0.1362  11.00000  0.05    0.16
Q19   1   0.4076  0.8697  0.0760  11.00000  0.05    0.16
Q20   1   0.3248  1.3367 -0.1052  11.00000  0.05    0.15
;
