# Supplementary material for: Salvinorin B meth­oxy­methyl ether
Source: Acta Crystallogr Sect E Struct Rep Online. 2012 Oct 27;68(Pt 11):o3225–6. doi: 10.1107/S1600536812043449 (PMC3515309; doi:10.1107/S1600536812043449)
Supplement: Supplementary file 2 [file e-68-o3225-Isup2.hkl]

# 
# h,k,l, Fc-squared, Fo-squared, sigma(Fo-squared) and status flag 
# 
data_I
_shelx_title ' C23H30O8, C2 (No. 5), Z=4' 
_shelx_refln_list_code          4 
_shelx_F_calc_maximum      215.73 
_exptl_crystal_F_000       928.00 
_reflns_d_resolution_high  0.7108 
 
loop_ 
 _symmetry_equiv_pos_as_xyz 
 'x, y, z' 
 '-x, y, -z' 
 'x+1/2, y+1/2, z' 
 '-x+1/2, y+1/2, -z' 
 
_cell_length_a    27.8848 
_cell_length_b     6.2415 
_cell_length_c    12.8212 
_cell_angle_alpha  90.000 
_cell_angle_beta  107.351 
_cell_angle_gamma  90.000 
 
_shelx_F_squared_multiplier     1.000 
 
loop_ 
 _refln_index_h 
 _refln_index_k 
 _refln_index_l 
 _refln_F_squared_calc 
 _refln_F_squared_meas 
 _refln_F_squared_sigma 
 _refln_observed_status 
   0  -8   0      201.86      199.88     22.58 o 
   2  -8   0       30.22       26.07      7.79 o 
   4  -8   0       87.29      113.01     15.84 o 
   6  -8   0       12.41       12.04      7.80 o 
   8  -8   0       78.22       83.22     10.73 o 
  10  -8   0      124.97      142.41     23.15 o 
  12  -8   0       31.58       30.44      9.44 o 
  14  -8   0       42.49       44.29     13.36 o 
   1  -7   0       88.71       87.07      7.46 o 
   3  -7   0      140.56      163.44     12.02 o 
   5  -7   0       14.11        8.75      9.09 o 
   7  -7   0        3.70        2.90      4.59 o 
   9  -7   0       17.00       18.68      6.33 o 
  11  -7   0       30.51       37.90      8.33 o 
  13  -7   0       46.64       35.20      7.44 o 
  15  -7   0       17.54       16.25      6.98 o 
  17  -7   0       15.50        5.33      6.94 o 
  19  -7   0       71.97       58.39      8.87 o 
  21  -7   0      102.72      103.83      9.17 o 
   0  -6   0      209.31      222.05     10.63 o 
   2  -6   0       94.85       84.74      4.81 o 
   4  -6   0       47.93       54.75      4.04 o 
   6  -6   0      250.12      234.13      8.54 o 
   8  -6   0      279.68      263.24     10.46 o 
  10  -6   0      117.04      132.78      8.39 o 
  12  -6   0      174.26      187.85      9.70 o 
  14  -6   0       64.40       73.17      7.40 o 
  16  -6   0       45.46       38.24      6.63 o 
  18  -6   0       21.25       19.01      6.43 o 
  20  -6   0        7.88        7.24      6.13 o 
  22  -6   0      109.59      137.56     10.31 o 
  24  -6   0       33.97       21.57      9.68 o 
  26  -6   0       34.94       25.22      7.84 o 
   1  -5   0      969.90      974.14     18.45 o 
   3  -5   0      197.03      197.69      7.58 o 
   5  -5   0      676.65      694.28     12.51 o 
   7  -5   0      343.82      375.51      9.69 o 
   9  -5   0     3082.43     2978.02     50.25 o 
  11  -5   0      357.83      324.31     11.18 o 
  13  -5   0     1013.39      945.94     22.29 o 
  15  -5   0       50.22       40.90      6.02 o 
  17  -5   0       68.86       70.43      7.12 o 
  19  -5   0      146.16      161.70      9.57 o 
  21  -5   0       48.16       38.34      6.87 o 
  23  -5   0      295.39      299.89     13.49 o 
  25  -5   0      126.01      130.24     10.00 o 
  27  -5   0       24.25       13.61      7.08 o 
  29  -5   0      129.38      147.12     11.52 o 
   2  -4   0      512.64      528.31     13.49 o 
   4  -4   0     1206.19     1333.86     18.29 o 
   6  -4   0      191.02      228.61      5.71 o 
   8  -4   0      499.21      516.27     11.29 o 
  10  -4   0      476.52      508.75      9.51 o 
  12  -4   0     2458.57     2249.21     47.90 o 
  14  -4   0     1413.71     1341.43     25.12 o 
  16  -4   0      885.99      802.42     18.21 o 
  18  -4   0      175.97      192.12      9.29 o 
  20  -4   0       63.15       66.82      6.91 o 
  22  -4   0       56.66       60.05      9.37 o 
  24  -4   0       41.07       36.86      8.18 o 
  26  -4   0      108.73      120.39     11.42 o 
  28  -4   0       37.55       51.43      8.10 o 
  30  -4   0       43.94       42.13      8.16 o 
  32  -4   0      142.83      151.10     10.57 o 
   1  -3   0      782.06      927.48     31.34 o 
   3  -3   0     1248.66     1253.06     17.88 o 
   5  -3   0      142.02      162.93      4.28 o 
   7  -3   0      198.90      207.95      5.28 o 
   9  -3   0       92.59       85.73      3.41 o 
  11  -3   0       56.28       56.24      3.34 o 
  13  -3   0       88.47       93.60      7.30 o 
  15  -3   0      107.55       91.44      5.07 o 
  17  -3   0      156.78      148.49     14.48 o 
  19  -3   0       99.46       84.08      6.84 o 
  21  -3   0     1120.56      998.13     19.35 o 
  23  -3   0       49.00       45.04      5.77 o 
  25  -3   0       21.16       18.87      6.76 o 
  27  -3   0      114.71      118.63     11.25 o 
  29  -3   0        3.08        6.56      8.44 o 
  31  -3   0       12.56       -3.46      6.17 o 
  33  -3   0       16.63       18.12      7.65 o 
  35  -3   0      112.73      129.14     11.62 o 
   0  -2   0     1496.06     1374.01     41.56 o 
   2  -2   0     3863.10     4257.96    116.76 o 
   4  -2   0     1102.04     1111.96     14.07 o 
   6  -2   0     1464.71     1453.56     22.15 o 
   8  -2   0     3726.03     3749.59     47.21 o 
  10  -2   0       33.69       57.90      3.01 o 
  12  -2   0      653.34      739.42     14.58 o 
  14  -2   0       29.71       42.48      5.26 o 
  16  -2   0      612.62      634.17     12.39 o 
  18  -2   0      260.08      269.56      7.57 o 
  20  -2   0      275.84      283.88     11.28 o 
  22  -2   0       99.64      101.23      9.08 o 
  24  -2   0       87.26       77.19      6.50 o 
  26  -2   0      115.47      135.03      8.19 o 
  28  -2   0       16.13        6.46      5.70 o 
  30  -2   0       27.45       24.18      6.94 o 
  32  -2   0       22.71       19.58      7.11 o 
  34  -2   0        3.65        0.24      6.84 o 
  36  -2   0       46.44       24.66     12.21 o 
   1  -1   0     7585.43     7580.28    207.57 o 
   3  -1   0     8494.95     8063.37    107.86 o 
   5  -1   0     1677.71     1700.10     21.66 o 
   7  -1   0     3100.44     3385.43     41.98 o 
   9  -1   0      543.48      431.10      8.05 o 
  11  -1   0     1758.94     1925.72     23.66 o 
  13  -1   0     1162.55     1280.33     15.60 o 
  15  -1   0      602.39      756.52     11.26 o 
  17  -1   0     1293.88     1330.18     16.85 o 
  19  -1   0     1809.42     1814.02     24.86 o 
  21  -1   0      699.59      757.37     13.99 o 
  23  -1   0      579.16      578.53     12.32 o 
  25  -1   0      249.51      233.12      8.40 o 
  27  -1   0      273.63      258.45     10.20 o 
  29  -1   0       46.99       41.90      6.47 o 
  31  -1   0       61.35       69.90      9.94 o 
  33  -1   0       19.74       12.21      8.20 o 
  35  -1   0      164.20      177.40     15.98 o 
  37  -1   0       81.18       66.27     11.51 o 
   4   0   0     3937.57     3753.48     50.41 o 
   6   0   0     6220.39     5812.97     63.40 o 
   8   0   0     1163.60     1200.70     13.94 o 
  10   0   0     1884.97     1868.91     20.89 o 
  12   0   0    11941.67    12779.01    128.99 o 
  14   0   0      730.93      678.97      9.99 o 
  16   0   0     3901.78     4447.86     47.76 o 
  18   0   0     2365.00     2376.10     27.76 o 
  20   0   0        2.64        5.47      2.67 o 
  22   0   0       40.67       38.91      3.72 o 
  24   0   0       35.34       55.47      5.08 o 
  26   0   0      228.40      215.92      8.28 o 
  28   0   0       36.45       59.44      5.84 o 
  30   0   0        0.08        3.11      5.28 o 
  32   0   0      422.47      489.52     23.98 o 
  34   0   0       68.40       79.57     11.60 o 
  36   0   0       62.37       54.26     11.03 o 
   1   1   0     7591.28     7660.74     76.04 o 
   3   1   0     8487.98     8211.12     96.14 o 
   5   1   0     1677.98     1677.07     18.16 o 
   7   1   0     3099.21     3400.45     35.42 o 
   9   1   0      544.87      427.63      6.63 o 
  11   1   0     1756.78     1905.40     21.61 o 
  13   1   0     1163.84     1300.49     15.91 o 
  15   1   0      605.17      760.41     11.00 o 
  17   1   0     1296.03     1296.77     16.94 o 
  19   1   0     1812.71     1814.21     22.44 o 
  21   1   0      698.99      710.80     11.89 o 
  23   1   0      579.49      587.98     10.94 o 
  25   1   0      249.60      234.17      8.16 o 
  27   1   0      273.53      255.02     12.80 o 
  29   1   0       47.06       35.99      7.28 o 
  31   1   0       61.44       76.72      8.65 o 
  33   1   0       19.69       18.22      7.39 o 
  35   1   0      164.35      188.66     14.64 o 
  37   1   0       81.34       80.42     14.01 o 
   0   2   0     1496.82     1362.40     16.74 o 
   2   2   0     3866.93     4215.90     33.24 o 
   4   2   0     1100.86     1120.08     11.60 o 
   6   2   0     1467.07     1478.93     16.78 o 
   8   2   0     3728.91     3783.54     39.76 o 
  10   2   0       34.15       55.98      2.67 o 
  12   2   0      653.89      733.67     10.33 o 
  14   2   0       29.69       36.92      2.70 o 
  16   2   0      613.02      612.48     11.04 o 
  18   2   0      259.36      274.78      6.51 o 
  20   2   0      276.61      290.24      7.93 o 
  22   2   0      100.01      111.36      5.78 o 
  24   2   0       86.64       89.03      7.61 o 
  26   2   0      115.95      123.64      7.49 o 
  28   2   0       16.27       18.57      6.14 o 
  30   2   0       27.63       19.31      6.77 o 
  32   2   0       22.68       17.17      7.23 o 
  34   2   0        3.66        1.79      7.13 o 
  36   2   0       46.05       38.12      9.40 o 
   1   3   0      781.44      897.53      8.96 o 
   3   3   0     1245.47     1218.55     11.98 o 
   5   3   0      141.75      157.89      3.86 o 
   7   3   0      199.97      217.04      4.66 o 
   9   3   0       92.28       87.10      3.49 o 
  11   3   0       56.55       64.83      3.10 o 
  13   3   0       88.22       89.82      3.72 o 
  15   3   0      108.14      101.83      4.71 o 
  17   3   0      156.57      141.64      6.69 o 
  19   3   0       99.27      114.23      8.02 o 
  21   3   0     1120.24     1036.20     19.09 o 
  23   3   0       49.23       44.77      5.61 o 
  25   3   0       21.09       27.76      5.29 o 
  27   3   0      115.12      121.36      8.01 o 
  29   3   0        3.16        1.50      5.26 o 
  31   3   0       12.44       16.51      7.13 o 
  33   3   0       16.76       20.79      9.17 o 
  35   3   0      112.88      124.52     15.71 o 
   0   4   0     5434.21     5694.41     64.74 o 
   2   4   0      512.58      550.00      8.81 o 
   4   4   0     1207.26     1342.15     14.21 o 
   6   4   0      191.02      222.17      7.31 o 
   8   4   0      500.02      535.89      9.02 o 
  10   4   0      475.50      516.36      8.96 o 
  12   4   0     2458.50     2327.64     29.74 o 
  14   4   0     1413.48     1374.47     22.27 o 
  16   4   0      886.49      809.63     15.94 o 
  18   4   0      175.74      186.10     10.02 o 
  20   4   0       62.94       61.40      5.83 o 
  22   4   0       56.78       62.95      7.05 o 
  24   4   0       41.20       40.18      6.85 o 
  26   4   0      108.33      118.62      9.43 o 
  28   4   0       37.47       53.02      7.99 o 
  30   4   0       43.91       18.75      7.46 o 
  32   4   0      142.60      144.95     12.42 o 
   1   5   0      968.17      950.61     13.25 o 
   3   5   0      197.60      187.25      4.96 o 
   5   5   0      676.18      728.86     12.25 o 
   7   5   0      344.00      362.76      9.71 o 
   9   5   0     3081.81     2985.26     41.43 o 
  11   5   0      357.32      352.73     10.11 o 
  13   5   0     1012.40      980.87     18.24 o 
  15   5   0       50.47       47.78      5.41 o 
  17   5   0       68.33       60.87      7.08 o 
  19   5   0      146.49      157.53     13.26 o 
  21   5   0       48.09       42.65      7.07 o 
  23   5   0      295.27      304.90     13.14 o 
  25   5   0      125.96      125.65     10.00 o 
  27   5   0       24.42       10.40      7.02 o 
  29   5   0      129.50      100.41     10.33 o 
   0   6   0      208.61      227.29      9.42 o 
   2   6   0       94.63       80.08      4.23 o 
   4   6   0       47.62       52.82      3.81 o 
   6   6   0      250.16      237.33      8.18 o 
   8   6   0      280.22      264.58     10.75 o 
  10   6   0      117.67      126.95     11.69 o 
  12   6   0      173.91      154.73      9.32 o 
  14   6   0       64.40       64.04      7.36 o 
  16   6   0       45.45       44.51      7.05 o 
  18   6   0       21.23       19.98      9.16 o 
  20   6   0        8.04        8.19      7.44 o 
  22   6   0      109.39      100.33     11.50 o 
  24   6   0       34.09       18.81      8.97 o 
  26   6   0       34.93       22.22     19.49 o 
   1   7   0       88.78      101.57      7.09 o 
   3   7   0      140.90      152.43      9.30 o 
   5   7   0       14.11       17.58      5.92 o 
   7   7   0        3.77        8.28      6.72 o 
   9   7   0       17.01       35.67      8.16 o 
  11   7   0       30.56       21.06      8.11 o 
  13   7   0       46.73       49.01      9.18 o 
  15   7   0       17.55       25.37      8.59 o 
  17   7   0       15.45       14.38      8.35 o 
  19   7   0       71.69       92.02     15.51 o 
  21   7   0      102.87       98.31     14.42 o 
   0   8   0      201.85      205.77     23.07 o 
   2   8   0       30.08       47.74      8.84 o 
   4   8   0       87.38      112.09     13.99 o 
   6   8   0       12.36       17.19      8.23 o 
   8   8   0       77.95      107.52     12.28 o 
  10   8   0      124.74      116.34     12.20 o 
  12   8   0       31.68       43.88     10.32 o 
  14   8   0       42.60       28.60      9.97 o 
 -14  -8   1       18.02       17.82      9.07 o 
 -12  -8   1       67.74       79.15     11.26 o 
 -10  -8   1       38.11       43.96      9.92 o 
  -8  -8   1        4.67        7.38      8.02 o 
  -6  -8   1       39.49       56.61     14.82 o 
  -4  -8   1        7.03       27.32     15.53 o 
  -2  -8   1      161.15      159.37     14.60 o 
   0  -8   1       89.37       92.42     12.26 o 
   2  -8   1       32.00       21.37     13.97 o 
   4  -8   1       41.30       32.96     15.04 o 
   6  -8   1       11.27        4.14      9.63 o 
   8  -8   1       63.37       72.74     13.66 o 
  10  -8   1      101.92      106.90     12.34 o 
  12  -8   1      187.28      207.38     15.27 o 
  14  -8   1      104.79      134.55     13.89 o 
 -23  -7   1       14.24       12.70      7.31 o 
 -21  -7   1       27.46       19.50      7.50 o 
 -19  -7   1       52.68       53.65      8.23 o 
 -17  -7   1        6.63        8.75      6.52 o 
 -15  -7   1       36.13       51.97      9.48 o 
 -13  -7   1       46.91       72.67      9.60 o 
 -11  -7   1       12.15        0.76      6.49 o 
  -9  -7   1       22.40       26.89      7.50 o 
  -7  -7   1       25.84       22.38      7.16 o 
  -5  -7   1       10.07       11.63     11.95 o 
  -3  -7   1       18.02       15.66      4.37 o 
  -1  -7   1       51.18       40.59      4.64 o 
   1  -7   1      119.19      115.76      6.75 o 
   3  -7   1       13.77       14.69      5.58 o 
   5  -7   1       43.08       45.58      6.81 o 
   7  -7   1      159.68      171.95     10.14 o 
   9  -7   1       15.46       16.69      7.64 o 
  11  -7   1      247.43      270.59     15.09 o 
  13  -7   1       90.73      117.05      9.67 o 
  15  -7   1        9.32       12.99      6.90 o 
  17  -7   1      101.41      125.63     10.35 o 
  19  -7   1       66.00       70.68     11.40 o 
  21  -7   1        4.77        2.05      9.09 o 
 -26  -6   1       34.48       31.03      7.99 o 
 -24  -6   1        7.13       -0.09      6.55 o 
 -22  -6   1       40.91       39.73      7.59 o 
 -20  -6   1        0.31        0.66      5.67 o 
 -18  -6   1        3.99       -0.56      5.48 o 
 -16  -6   1       19.84       10.80      5.91 o 
 -14  -6   1      277.43      279.00     11.71 o 
 -12  -6   1      241.28      241.31     10.89 o 
 -10  -6   1       11.84       10.60      4.98 o 
  -8  -6   1      183.75      192.25      9.15 o 
  -6  -6   1      421.22      362.13     10.45 o 
  -4  -6   1      313.32      272.61      9.11 o 
  -2  -6   1       12.60        8.44      3.85 o 
   0  -6   1      113.77      126.53      5.40 o 
   2  -6   1       12.57       14.16      3.07 o 
   4  -6   1      368.08      368.95      8.85 o 
   6  -6   1       91.60       91.72      6.27 o 
   8  -6   1      159.66      176.56      8.24 o 
  10  -6   1      126.54      147.58      7.80 o 
  12  -6   1        1.87        8.08      4.72 o 
  14  -6   1      176.62      186.17     12.07 o 
  16  -6   1       41.44       42.03      7.32 o 
  18  -6   1      170.80      174.75     10.83 o 
  20  -6   1       45.93       48.80      6.95 o 
  22  -6   1       35.27       26.03      6.52 o 
  24  -6   1       38.27       38.73      8.01 o 
  26  -6   1       44.90       48.47     12.67 o 
 -31  -5   1        9.00        3.42      7.66 o 
 -29  -5   1       60.56       71.87      9.48 o 
 -27  -5   1       50.22       44.57      7.97 o 
 -25  -5   1       16.76       17.23      6.74 o 
 -23  -5   1      270.92      274.22     12.46 o 
 -21  -5   1       31.56       23.46      6.22 o 
 -19  -5   1      163.29      143.88      9.21 o 
 -17  -5   1       91.74       98.91     12.59 o 
 -15  -5   1      248.21      245.46     10.53 o 
 -13  -5   1      272.00      290.53     10.80 o 
 -11  -5   1      446.30      401.29     12.40 o 
  -9  -5   1      745.63      636.37     13.53 o 
  -7  -5   1     1181.08     1116.84     19.11 o 
  -5  -5   1      547.28      540.57     15.50 o 
  -3  -5   1      104.18      115.16      6.47 o 
  -1  -5   1     2753.40     2701.15     47.09 o 
   1  -5   1      322.30      343.46     14.77 o 
   3  -5   1      830.48      859.87     13.02 o 
   5  -5   1      439.11      438.39      8.90 o 
   7  -5   1      636.09      624.77     11.71 o 
   9  -5   1      256.57      252.38      9.82 o 
  11  -5   1      195.60      208.88      9.11 o 
  13  -5   1      161.73      162.81      8.62 o 
  15  -5   1      430.76      444.41     21.39 o 
  17  -5   1      177.46      162.20      9.26 o 
  19  -5   1       87.40      100.90     11.00 o 
  21  -5   1      221.38      207.42     11.01 o 
  23  -5   1       37.11       38.14      6.42 o 
  25  -5   1       88.49       93.57     10.17 o 
  27  -5   1        1.26        0.56      5.85 o 
  29  -5   1       10.42        3.68      6.70 o 
 -32  -4   1       24.73       13.99      7.94 o 
 -30  -4   1      110.67      108.99     10.06 o 
 -28  -4   1      102.72      111.32     14.32 o 
 -26  -4   1       86.13       90.46      8.62 o 
 -24  -4   1        8.06       18.51      6.12 o 
 -22  -4   1      387.10      374.29     13.18 o 
 -20  -4   1      192.74      192.45     11.40 o 
 -18  -4   1      274.22      249.43      9.35 o 
 -16  -4   1      273.94      242.11      9.90 o 
 -14  -4   1     1054.97     1008.17     31.80 o 
 -12  -4   1      529.00      507.01     12.97 o 
 -10  -4   1       74.70       81.55      6.25 o 
  -8  -4   1      352.18      381.67      9.38 o 
  -6  -4   1      547.63      568.93     10.97 o 
  -4  -4   1      765.57      766.76     14.94 o 
  -2  -4   1     1047.30     1010.74     22.43 o 
   0  -4   1      963.82     1089.11     34.05 o 
   2  -4   1      375.43      447.81      9.18 o 
   4  -4   1      499.56      482.20      8.72 o 
   6  -4   1     1062.98     1107.84     13.61 o 
   8  -4   1        3.71        5.88      2.23 o 
  10  -4   1      275.96      267.21      8.02 o 
  12  -4   1      664.80      620.66     12.76 o 
  14  -4   1     2537.66     2415.30     39.43 o 
  16  -4   1     1095.66     1027.62     21.45 o 
  18  -4   1      577.26      536.43     15.17 o 
  20  -4   1      176.38      164.24      9.25 o 
  22  -4   1      217.39      232.33     11.02 o 
  24  -4   1      561.44      569.91     17.15 o 
  26  -4   1       38.04       35.86      6.48 o 
  28  -4   1       64.78       78.97      7.97 o 
  30  -4   1       72.20       83.01      8.65 o 
  32  -4   1       15.94       15.87      7.25 o 
 -35  -3   1      168.12      168.01     14.94 o 
 -33  -3   1      115.10       79.97      9.78 o 
 -31  -3   1       16.09       19.46      6.92 o 
 -29  -3   1       42.86       39.08      7.37 o 
 -27  -3   1       92.10       85.14      8.17 o 
 -25  -3   1      194.34      179.68      9.94 o 
 -23  -3   1        7.13        8.60      4.55 o 
 -21  -3   1      823.67      805.34     16.65 o 
 -19  -3   1      153.37      140.94      7.03 o 
 -17  -3   1      375.42      385.31     11.53 o 
 -15  -3   1      781.93      777.71     16.79 o 
 -13  -3   1      786.42      807.12     32.05 o 
 -11  -3   1     1557.95     1679.51     21.24 o 
  -9  -3   1        4.93        3.70      1.96 o 
  -7  -3   1      106.88      112.50      3.72 o 
  -5  -3   1     3777.89     3900.37     44.52 o 
  -3  -3   1     2349.32     2340.03     39.66 o 
  -1  -3   1      746.04      786.89     19.85 o 
   1  -3   1     2025.45     2036.66     42.57 o 
   3  -3   1     1822.59     1964.46     23.82 o 
   5  -3   1      149.80      144.83      5.65 o 
   7  -3   1      184.98      197.53      4.61 o 
   9  -3   1     1176.51     1121.96     15.69 o 
  11  -3   1      906.54      933.28     13.83 o 
  13  -3   1     1038.70     1035.62     15.38 o 
  15  -3   1      304.69      339.49     13.79 o 
  17  -3   1     1121.49     1100.93     21.68 o 
  19  -3   1       17.67       17.07      4.82 o 
  21  -3   1      409.93      420.94     11.95 o 
  23  -3   1      121.12      108.95      7.34 o 
  25  -3   1       68.81       68.12      7.51 o 
  27  -3   1      174.21      206.41     14.22 o 
  29  -3   1      196.52      233.38     10.79 o 
  31  -3   1       27.60       18.44     10.15 o 
  33  -3   1       30.78       30.34      8.27 o 
 -36  -2   1       20.25       15.73      7.98 o 
 -34  -2   1      100.23       98.45     11.10 o 
 -32  -2   1       29.40       29.19     10.30 o 
 -30  -2   1        0.10       -2.65      5.69 o 
 -28  -2   1      290.82      265.58     17.09 o 
 -26  -2   1       44.81       46.50      9.78 o 
 -24  -2   1       17.16       19.78      4.90 o 
 -22  -2   1     1440.50     1362.74     23.32 o 
 -20  -2   1      228.25      261.74     12.39 o 
 -18  -2   1      402.12      365.77     11.92 o 
 -16  -2   1       63.10       71.19      3.98 o 
 -14  -2   1     1184.44     1156.39     17.93 o 
 -12  -2   1      643.96      508.89     10.33 o 
 -10  -2   1       87.10      125.11      6.22 o 
  -8  -2   1     1222.51     1276.42     20.47 o 
  -6  -2   1     2101.41     1992.79     23.11 o 
  -4  -2   1     1619.17     1487.47     22.31 o 
  -2  -2   1      869.71      957.98     18.06 o 
   0  -2   1    12724.67    13061.49    242.28 o 
   2  -2   1     3924.10     3845.19     46.84 o 
   4  -2   1     6956.52     6844.33     82.68 o 
   6  -2   1      621.57      658.03     11.46 o 
   8  -2   1     4655.41     4714.24     53.39 o 
  10  -2   1     1015.09     1144.26     17.92 o 
  12  -2   1     3443.57     3596.46     41.98 o 
  14  -2   1      522.23      535.35      9.62 o 
  16  -2   1      546.96      563.14     11.67 o 
  18  -2   1      382.81      357.73      9.71 o 
  20  -2   1      149.04      161.29      6.61 o 
  22  -2   1      439.19      414.73     11.67 o 
  24  -2   1      173.83      168.45      9.60 o 
  26  -2   1       14.43       13.19      5.43 o 
  28  -2   1       25.71       18.71      6.53 o 
  30  -2   1       58.99       70.07      8.58 o 
  32  -2   1        6.71        1.04      6.85 o 
  34  -2   1        6.34       -1.04      8.86 o 
 -37  -1   1       31.32       11.45      9.25 o 
 -35  -1   1      208.80      205.22     14.72 o 
 -33  -1   1       29.15       24.68      7.35 o 
 -31  -1   1       43.54       49.73      7.58 o 
 -29  -1   1      133.29      139.61      8.40 o 
 -27  -1   1      141.18      127.04      9.38 o 
 -25  -1   1      341.48      345.30     10.89 o 
 -23  -1   1      736.04      804.83     16.38 o 
 -21  -1   1      195.99      188.44      6.85 o 
 -19  -1   1      562.25      618.51     10.06 o 
 -17  -1   1      103.11       98.66      4.77 o 
 -15  -1   1      175.81      241.74      9.28 o 
 -13  -1   1     4669.32     4951.11     52.28 o 
 -11  -1   1     1721.07     1890.35     23.13 o 
  -9  -1   1     2776.58     2709.82     31.02 o 
  -7  -1   1      600.86      618.32      8.16 o 
  -5  -1   1     8122.00     7813.51     84.00 o 
  -3  -1   1    17544.13    16940.38    204.85 o 
  -1  -1   1    16774.94    16153.92    212.91 o 
   1  -1   1     1245.57     1141.24     16.37 o 
   3  -1   1    22436.96    21861.79    721.49 o 
   5  -1   1    11903.13    12435.01    163.46 o 
   7  -1   1      926.35      963.27     12.58 o 
   9  -1   1     3237.15     3313.49     42.07 o 
  11  -1   1     3266.54     3158.82     42.78 o 
  13  -1   1     5334.36     5487.90     72.38 o 
  15  -1   1     1767.59     1954.18     25.49 o 
  17  -1   1      961.92      978.64     15.30 o 
  19  -1   1       45.48       51.52      4.33 o 
  21  -1   1     1238.54     1196.72     18.87 o 
  23  -1   1      162.50      158.46      6.99 o 
  25  -1   1      120.72      125.52      6.78 o 
  27  -1   1      118.94      137.27     12.45 o 
  29  -1   1       18.01       10.05      6.16 o 
  31  -1   1       55.08       52.97      9.32 o 
  33  -1   1       56.47       49.56      9.50 o 
  35  -1   1       35.97       32.08      9.65 o 
 -38   0   1        2.48        8.82      9.90 o 
 -36   0   1       11.31       21.46     16.59 o 
 -34   0   1       56.79       71.53     10.53 o 
 -32   0   1      219.68      264.51     29.37 o 
 -30   0   1      466.72      527.41     16.55 o 
 -28   0   1        0.92        4.90      4.43 o 
 -26   0   1        0.38        3.37      4.05 o 
 -24   0   1      601.15      533.34     10.49 o 
 -22   0   1       20.88       15.66      3.20 o 
 -20   0   1       40.56       46.63      3.55 o 
 -18   0   1       21.82       21.28      2.76 o 
 -16   0   1     1390.58     1294.85     16.49 o 
 -14   0   1    17954.56    19127.93    192.01 o 
 -12   0   1      856.05      908.17     11.82 o 
 -10   0   1     4018.19     3984.09     41.71 o 
  -8   0   1      103.23      181.54      4.64 o 
  -6   0   1     3851.83     4076.75     41.66 o 
  -4   0   1      959.38      822.62     10.03 o 
  -2   0   1     1699.21     1597.49     63.44 o 
   2   0   1    26625.87    25341.46    474.88 o 
   4   0   1    20004.85    20041.28    261.77 o 
   6   0   1     2220.86     2228.75     25.55 o 
   8   0   1      664.72      748.48     10.27 o 
  10   0   1      477.74      412.43      6.75 o 
  12   0   1      310.08      323.26      6.13 o 
  14   0   1      216.86      229.49      5.47 o 
  16   0   1      115.21      111.55      4.25 o 
  18   0   1     1516.66     1428.88     18.42 o 
  20   0   1      372.85      385.43      8.13 o 
  22   0   1       47.21       53.27      4.85 o 
  24   0   1     1389.03     1312.58     20.82 o 
  26   0   1       13.49       24.27      7.49 o 
  28   0   1       25.05       29.03      5.85 o 
  30   0   1       11.65       27.72      7.18 o 
  32   0   1        8.19       12.86     11.93 o 
  34   0   1        0.02       -4.20      8.03 o 
  36   0   1        5.62        7.65      9.19 o 
 -37   1   1       31.26       41.07     14.89 o 
 -35   1   1      209.03      206.26     19.79 o 
 -33   1   1       29.15       16.31      7.19 o 
 -31   1   1       43.87       65.14      8.10 o 
 -29   1   1      133.57      140.98      8.85 o 
 -27   1   1      141.67      116.58      6.54 o 
 -25   1   1      341.76      321.23      8.40 o 
 -23   1   1      734.68      799.65     13.13 o 
 -21   1   1      195.79      200.53      7.10 o 
 -19   1   1      561.71      599.32     10.17 o 
 -17   1   1      103.07       98.45      4.04 o 
 -15   1   1      175.52      205.25      5.37 o 
 -13   1   1     4674.02     5013.97     52.33 o 
 -11   1   1     1722.21     1904.56     21.46 o 
  -9   1   1     2774.93     2652.74     28.75 o 
  -7   1   1      602.32      615.72      8.16 o 
  -5   1   1     8123.38     7724.17     78.30 o 
  -3   1   1    17530.65    16655.95    166.13 o 
  -1   1   1    16779.48    15859.62    209.57 o 
   1   1   1     1243.11     1142.38     14.89 o 
   3   1   1    22450.84    22205.81    237.83 o 
   5   1   1    11904.25    12348.10    124.23 o 
   7   1   1      927.94      957.89     11.44 o 
   9   1   1     3238.21     3316.49     35.10 o 
  11   1   1     3263.91     3054.78     33.33 o 
  13   1   1     5331.22     5403.00     56.94 o 
  15   1   1     1763.70     1962.90     21.13 o 
  17   1   1      961.78      954.62     13.54 o 
  19   1   1       45.69       51.28      3.64 o 
  21   1   1     1237.80     1190.67     16.77 o 
  23   1   1      162.69      154.25      6.60 o 
  25   1   1      120.83      117.83      6.37 o 
  27   1   1      118.53      126.78      9.12 o 
  29   1   1       17.96       21.09      9.67 o 
  31   1   1       54.93       65.48      9.80 o 
  33   1   1       56.38       69.23      9.23 o 
  35   1   1       35.82       37.99     10.38 o 
 -36   2   1       20.30       18.52      8.46 o 
 -34   2   1       99.84       97.71     10.15 o 
 -32   2   1       29.41       29.93      7.56 o 
 -30   2   1        0.11       -1.99      5.09 o 
 -28   2   1      291.00      269.19     15.08 o 
 -26   2   1       44.66       46.21      5.79 o 
 -24   2   1       17.26       19.00      4.14 o 
 -22   2   1     1442.01     1363.85     20.61 o 
 -20   2   1      227.68      250.64      7.00 o 
 -18   2   1      402.86      364.73      7.56 o 
 -16   2   1       63.23       64.59      3.99 o 
 -14   2   1     1184.69     1171.86     15.09 o 
 -12   2   1      645.99      518.58      8.19 o 
 -10   2   1       86.91      125.26      3.94 o 
  -8   2   1     1222.98     1329.45     15.50 o 
  -6   2   1     2100.86     1893.12     20.06 o 
  -4   2   1     1618.37     1525.40     15.11 o 
  -2   2   1      864.98      991.12     10.48 o 
   0   2   1    12730.59    13057.05    109.10 o 
   2   2   1     3926.91     3775.98     34.84 o 
   4   2   1     6960.20     6832.25     67.52 o 
   6   2   1      624.25      649.63      8.98 o 
   8   2   1     4652.88     4711.67     53.24 o 
  10   2   1     1016.04     1091.91     20.66 o 
  12   2   1     3442.99     3535.27     38.39 o 
  14   2   1      521.41      521.14      8.45 o 
  16   2   1      546.36      526.24      8.91 o 
  18   2   1      382.55      373.98      8.59 o 
  20   2   1      149.47      162.95      6.29 o 
  22   2   1      438.52      421.00     11.41 o 
  24   2   1      173.48      189.42      9.73 o 
  26   2   1       14.41       14.53      5.83 o 
  28   2   1       25.47       22.78      6.60 o 
  30   2   1       59.24       59.13      9.68 o 
  32   2   1        6.76        7.92      7.25 o 
  34   2   1        6.35        3.31      8.59 o 
 -35   3   1      168.00      176.17     14.67 o 
 -33   3   1      115.17      107.55     10.17 o 
 -31   3   1       16.18       13.39      6.81 o 
 -29   3   1       42.73       46.86      6.55 o 
 -27   3   1       91.97       78.32      6.98 o 
 -25   3   1      194.76      192.80      8.79 o 
 -23   3   1        7.15       10.67      4.47 o 
 -21   3   1      822.53      786.81     16.35 o 
 -19   3   1      153.01      136.42      5.89 o 
 -17   3   1      375.20      419.32      9.16 o 
 -15   3   1      782.85      819.76     12.03 o 
 -13   3   1      786.42      846.54     13.51 o 
 -11   3   1     1560.67     1589.39     23.36 o 
  -9   3   1        4.96        6.00      2.04 o 
  -7   3   1      106.45      119.51      3.22 o 
  -5   3   1     3777.97     3875.63     32.94 o 
  -3   3   1     2347.39     2398.33     22.13 o 
  -1   3   1      746.66      801.34      9.04 o 
   1   3   1     2022.43     2052.17     18.42 o 
   3   3   1     1822.27     1950.03     17.69 o 
   5   3   1      149.28      137.66      3.68 o 
   7   3   1      184.20      195.30      4.98 o 
   9   3   1     1174.55     1129.35     17.37 o 
  11   3   1      904.48      926.68     14.52 o 
  13   3   1     1039.69     1041.66     15.49 o 
  15   3   1      304.68      317.93      7.71 o 
  17   3   1     1121.87     1099.10     19.08 o 
  19   3   1       17.77       13.66      4.12 o 
  21   3   1      410.20      410.63     11.41 o 
  23   3   1      120.87      109.40      7.02 o 
  25   3   1       68.73       70.79      6.70 o 
  27   3   1      174.80      196.13      9.51 o 
  29   3   1      196.61      211.15     14.09 o 
  31   3   1       27.53       27.79      9.07 o 
  33   3   1       30.68       33.10     10.18 o 
 -32   4   1       24.84       16.27      7.58 o 
 -30   4   1      110.44       92.95      9.42 o 
 -28   4   1      102.46      109.35      9.34 o 
 -26   4   1       86.26       96.52      7.54 o 
 -24   4   1        8.08       10.95      4.97 o 
 -22   4   1      385.92      363.69     12.52 o 
 -20   4   1      192.84      180.28      8.10 o 
 -18   4   1      274.26      258.47      8.97 o 
 -16   4   1      273.75      245.80     12.91 o 
 -14   4   1     1055.84     1002.87     17.20 o 
 -12   4   1      530.68      503.86      9.11 o 
 -10   4   1       75.09       79.51      3.86 o 
  -8   4   1      352.68      361.89      7.42 o 
  -6   4   1      547.83      540.14     13.21 o 
  -4   4   1      765.56      772.33      9.47 o 
  -2   4   1     1047.76     1014.91     11.56 o 
   0   4   1      962.05     1104.37     11.67 o 
   2   4   1      375.30      428.43      6.31 o 
   4   4   1      500.10      466.70      7.56 o 
   6   4   1     1063.87     1129.95     15.34 o 
   8   4   1        3.67        4.31      3.15 o 
  10   4   1      276.60      271.43      8.24 o 
  12   4   1      664.78      575.74     12.53 o 
  14   4   1     2536.60     2467.15     35.27 o 
  16   4   1     1094.59     1079.06     19.20 o 
  18   4   1      576.10      579.84     13.45 o 
  20   4   1      176.58      173.28      9.59 o 
  22   4   1      217.59      220.36     10.85 o 
  24   4   1      561.89      567.29     17.04 o 
  26   4   1       37.95       28.75      6.89 o 
  28   4   1       64.76       63.29      8.70 o 
  30   4   1       72.31       88.36     10.00 o 
  32   4   1       16.03       24.58      8.35 o 
 -31   5   1        9.04       16.59      9.41 o 
 -29   5   1       60.55       74.12     11.42 o 
 -27   5   1       50.19       37.59     10.92 o 
 -25   5   1       16.75       30.96      7.15 o 
 -23   5   1      270.50      288.08     12.55 o 
 -21   5   1       31.58       26.40      6.94 o 
 -19   5   1      163.07      174.75      8.30 o 
 -17   5   1       91.71       86.35      7.24 o 
 -15   5   1      247.42      252.02      9.25 o 
 -13   5   1      272.13      260.46      9.02 o 
 -11   5   1      446.42      415.54     10.89 o 
  -9   5   1      746.02      725.71     12.81 o 
  -7   5   1     1181.70     1165.02     18.07 o 
  -5   5   1      547.06      531.08     13.61 o 
  -3   5   1      103.78      104.05      4.56 o 
  -1   5   1     2753.81     2686.42     26.33 o 
   1   5   1      322.54      343.96      6.61 o 
   3   5   1      830.53      851.68     10.98 o 
   5   5   1      441.12      447.28      8.31 o 
   7   5   1      636.12      617.90     11.92 o 
   9   5   1      255.95      258.59      8.71 o 
  11   5   1      195.56      171.88     15.51 o 
  13   5   1      161.94      172.40      9.34 o 
  15   5   1      430.74      442.82     22.11 o 
  17   5   1      177.08      170.37     10.26 o 
  19   5   1       87.45       76.74      7.87 o 
  21   5   1      221.07      227.94     15.91 o 
  23   5   1       37.25       30.69      7.19 o 
  25   5   1       88.77       81.79      9.16 o 
  27   5   1        1.28       -1.78      6.76 o 
  29   5   1       10.37       14.43      8.54 o 
 -26   6   1       34.48       43.78     10.24 o 
 -24   6   1        7.15        9.71      8.38 o 
 -22   6   1       41.00       32.08      9.02 o 
 -20   6   1        0.31        1.67      7.19 o 
 -18   6   1        4.06        5.53      7.08 o 
 -16   6   1       19.79       16.49      6.97 o 
 -14   6   1      277.53      265.78     13.65 o 
 -12   6   1      240.70      256.43     13.24 o 
 -10   6   1       11.85       11.47      4.99 o 
  -8   6   1      183.21      191.40      7.63 o 
  -6   6   1      422.46      391.71     10.11 o 
  -4   6   1      313.66      305.72      7.64 o 
  -2   6   1       12.71        8.96      2.95 o 
   0   6   1      113.91      128.47      5.26 o 
   2   6   1       12.55       17.92      3.26 o 
   4   6   1      367.98      373.06      8.31 o 
   6   6   1       91.53       89.45      7.29 o 
   8   6   1      159.53      195.35      9.70 o 
  10   6   1      126.33      156.82      9.84 o 
  12   6   1        1.87        6.89      5.27 o 
  14   6   1      176.70      195.29     10.62 o 
  16   6   1       41.44       33.20      6.91 o 
  18   6   1      171.15      191.64     11.22 o 
  20   6   1       45.85       42.02      7.92 o 
  22   6   1       35.08       25.95      7.61 o 
  24   6   1       37.95       42.40      8.49 o 
  26   6   1       45.07       47.88     10.91 o 
 -23   7   1       14.19       11.75      9.22 o 
 -21   7   1       27.34       16.61      8.91 o 
 -19   7   1       52.90       36.51      9.60 o 
 -17   7   1        6.60        9.78      8.10 o 
 -15   7   1       36.25       54.75      9.57 o 
 -13   7   1       46.63       56.24      9.16 o 
 -11   7   1       12.34       18.74      8.19 o 
  -9   7   1       22.24       22.39      7.35 o 
  -7   7   1       26.02       21.79      5.45 o 
  -5   7   1       10.09       11.30      6.93 o 
  -3   7   1       18.15       18.63      4.65 o 
  -1   7   1       50.88       43.16      5.18 o 
   1   7   1      119.15      128.60      6.38 o 
   3   7   1       13.83       19.14      5.15 o 
   5   7   1       43.03       61.01      7.24 o 
   7   7   1      159.64      184.06     12.28 o 
   9   7   1       15.45       24.84      7.99 o 
  11   7   1      247.57      267.59     18.38 o 
  13   7   1       90.21      125.37     23.09 o 
  15   7   1        9.42        6.35      7.91 o 
  17   7   1      101.17      100.85     11.95 o 
  19   7   1       65.90       73.08     17.43 o 
  21   7   1        4.79       18.42      9.10 o 
 -14   8   1       17.93       10.36     11.61 o 
 -12   8   1       67.55       63.78     10.77 o 
 -10   8   1       38.13       42.14      9.75 o 
  -8   8   1        4.71        3.16      7.40 o 
  -6   8   1       39.51       40.48      7.76 o 
  -4   8   1        7.13        7.37      6.39 o 
  -2   8   1      161.45      170.70     15.08 o 
   0   8   1       89.33       88.43     12.85 o 
   2   8   1       31.94       38.18     10.80 o 
   4   8   1       41.16       32.30     10.82 o 
   6   8   1       11.24       12.81      8.09 o 
   8   8   1       63.44       85.43     13.59 o 
  10   8   1      101.74      108.12     12.04 o 
  12   8   1      187.04      219.80     15.48 o 
  14   8   1      104.86      120.27     13.92 o 
 -16  -8   2        6.89        4.79     10.87 o 
 -14  -8   2        7.44       -6.91      9.59 o 
 -12  -8   2       18.43       19.77      8.92 o 
 -10  -8   2       60.16       43.35      9.66 o 
  -8  -8   2       33.18       20.74     12.46 o 
  -6  -8   2       49.69       51.66     11.67 o 
  -4  -8   2      117.82      125.89     14.09 o 
  -2  -8   2        5.92        2.17      9.13 o 
   0  -8   2       33.09       21.41     12.34 o 
   2  -8   2       79.25       75.66     19.95 o 
   4  -8   2        5.94       -1.99      7.27 o 
   6  -8   2       83.41       81.82     11.26 o 
   8  -8   2      102.95       96.54     11.83 o 
  10  -8   2      116.16      110.84     12.88 o 
  12  -8   2       49.62       56.60     11.20 o 
 -23  -7   2       56.47       45.65      8.75 o 
 -21  -7   2       22.40        4.78      7.64 o 
 -19  -7   2       32.04       39.62      7.96 o 
 -17  -7   2       50.38       48.77      7.92 o 
 -15  -7   2       55.11       52.95      7.71 o 
 -13  -7   2       29.10       41.03      8.19 o 
 -11  -7   2       11.93        7.04      6.39 o 
  -9  -7   2       48.75       51.85      8.08 o 
  -7  -7   2       92.14       92.11      9.18 o 
  -5  -7   2       33.28       26.45      5.77 o 
  -3  -7   2       27.55       29.14      6.06 o 
  -1  -7   2      305.00      314.42     10.11 o 
   1  -7   2       32.29       37.51      5.10 o 
   3  -7   2      401.46      415.47     18.70 o 
   5  -7   2       30.91       37.12      9.86 o 
   7  -7   2        8.29        8.70      7.43 o 
   9  -7   2      261.54      270.82     20.09 o 
  11  -7   2       99.54      102.04     12.33 o 
  13  -7   2      199.71      192.66     32.51 o 
  15  -7   2      288.61      296.17     16.72 o 
  17  -7   2      100.95      105.27     13.90 o 
  19  -7   2       30.70       43.77     10.68 o 
 -28  -6   2       33.65       43.87      8.90 o 
 -26  -6   2       26.86       20.67     12.23 o 
 -24  -6   2        1.61        6.31      6.73 o 
 -22  -6   2       21.53       32.22      7.75 o 
 -20  -6   2       97.93      100.00     11.37 o 
 -18  -6   2       68.90       74.12      8.47 o 
 -16  -6   2        7.68        7.38      5.42 o 
 -14  -6   2      113.03      108.07      8.37 o 
 -12  -6   2      103.03       92.78      8.88 o 
 -10  -6   2      278.99      285.93     11.21 o 
  -8  -6   2      315.70      334.45     10.06 o 
  -6  -6   2      259.53      242.06      8.69 o 
  -4  -6   2      401.24      379.23     10.60 o 
  -2  -6   2       33.18       47.97      7.62 o 
   0  -6   2      151.30      166.73     16.80 o 
   2  -6   2      406.58      409.91     11.36 o 
   4  -6   2      188.49      218.14      8.11 o 
   6  -6   2      193.82      182.55      8.31 o 
   8  -6   2      109.56      124.87      9.64 o 
  10  -6   2      304.48      304.78     12.11 o 
  12  -6   2        5.77       12.35      5.69 o 
  14  -6   2       12.30       10.64      4.99 o 
  16  -6   2      286.03      295.27     15.15 o 
  18  -6   2       15.93       13.17      8.26 o 
  20  -6   2      175.87      166.69     13.60 o 
  22  -6   2       84.37       76.45     11.34 o 
  24  -6   2       75.51       69.39     13.58 o 
 -31  -5   2       21.22       27.70      8.30 o 
 -29  -5   2       74.07       75.95     13.07 o 
 -27  -5   2       61.65       80.82      8.98 o 
 -25  -5   2       37.15       30.24      7.09 o 
 -23  -5   2        6.86        0.01      5.47 o 
 -21  -5   2       94.10      104.37      8.42 o 
 -19  -5   2      120.07      125.61      8.71 o 
 -17  -5   2      263.43      278.85     15.32 o 
 -15  -5   2      595.55      568.59     16.12 o 
 -13  -5   2       90.77       91.80      7.07 o 
 -11  -5   2     1169.49     1159.17     19.93 o 
  -9  -5   2      760.37      778.16     24.39 o 
  -7  -5   2      172.68      157.84      6.74 o 
  -5  -5   2      274.87      248.90      8.86 o 
  -3  -5   2      776.67      816.36     18.49 o 
  -1  -5   2      212.93      218.95      7.71 o 
   1  -5   2      868.43      853.14     14.78 o 
   3  -5   2      266.59      238.49      8.35 o 
   5  -5   2       47.70       59.92      4.49 o 
   7  -5   2      270.40      274.34     11.59 o 
   9  -5   2      234.42      242.81     10.99 o 
  11  -5   2      197.46      189.55      8.13 o 
  13  -5   2       79.19       83.27      6.28 o 
  15  -5   2      513.37      489.13     13.07 o 
  17  -5   2       27.57       36.49      5.59 o 
  19  -5   2      140.55      166.64     11.91 o 
  21  -5   2      124.07      141.21     11.89 o 
  23  -5   2       16.32       16.27      6.02 o 
  25  -5   2       31.38       27.29      6.79 o 
  27  -5   2        4.03       -0.79      6.35 o 
  29  -5   2       68.06       77.33      8.86 o 
 -34  -4   2       11.31       15.93      8.35 o 
 -32  -4   2      130.79      127.28     12.29 o 
 -30  -4   2       15.64        9.12      6.51 o 
 -28  -4   2        4.54        7.96      6.47 o 
 -26  -4   2       58.25       57.43     10.63 o 
 -24  -4   2       78.85       80.77      7.89 o 
 -22  -4   2       63.07       42.26      6.52 o 
 -20  -4   2      333.76      339.68     15.30 o 
 -18  -4   2      479.97      479.48     12.43 o 
 -16  -4   2      124.08      126.88      6.73 o 
 -14  -4   2      422.84      417.38     15.10 o 
 -12  -4   2      347.62      356.87      9.87 o 
 -10  -4   2      141.44      135.35      5.70 o 
  -8  -4   2      361.88      388.92      8.07 o 
  -6  -4   2     1264.69     1208.47     18.75 o 
  -4  -4   2     1875.59     1969.05     34.92 o 
  -2  -4   2      539.47      614.97     15.73 o 
   0  -4   2      508.23      486.59      9.36 o 
   2  -4   2     1059.77     1041.16     14.73 o 
   4  -4   2      322.57      345.70      9.74 o 
   6  -4   2     1146.04     1121.69     20.05 o 
   8  -4   2      928.71      960.68     18.82 o 
  10  -4   2      168.28      160.17      6.04 o 
  12  -4   2      468.22      438.42      9.89 o 
  14  -4   2      388.32      381.63     10.66 o 
  16  -4   2      175.33      185.81      8.01 o 
  18  -4   2      149.84      155.92      7.84 o 
  20  -4   2       66.69       70.45      6.57 o 
  22  -4   2       62.89       51.81      6.44 o 
  24  -4   2      217.42      226.01     10.22 o 
  26  -4   2       12.71        8.66      6.39 o 
  28  -4   2       11.66       10.56      6.95 o 
  30  -4   2       22.12       21.92      7.14 o 
 -35  -3   2       18.21       16.15      7.99 o 
 -33  -3   2        7.55       11.70      7.22 o 
 -31  -3   2      134.91      128.11     10.16 o 
 -29  -3   2        4.67        0.11      6.42 o 
 -27  -3   2       66.60       60.58      7.58 o 
 -25  -3   2       94.57       81.15      7.67 o 
 -23  -3   2       73.94       70.10      6.28 o 
 -21  -3   2      276.04      263.49      9.58 o 
 -19  -3   2       66.62       63.79      5.43 o 
 -17  -3   2      121.03      146.26      6.63 o 
 -15  -3   2      365.31      354.44      7.95 o 
 -13  -3   2      237.17      223.46      6.13 o 
 -11  -3   2      244.94      269.15      7.08 o 
  -9  -3   2     1202.53     1094.93     22.76 o 
  -7  -3   2      181.28      189.27      5.66 o 
  -5  -3   2       28.31       32.48      3.19 o 
  -3  -3   2     2757.66     3000.12     58.44 o 
  -1  -3   2     5761.27     6148.99     94.18 o 
   1  -3   2      621.81      829.89     32.23 o 
   3  -3   2     2741.31     3028.28     35.03 o 
   5  -3   2       57.15       65.42      2.63 o 
   7  -3   2      101.66      120.20      7.17 o 
   9  -3   2      442.93      512.24      8.89 o 
  11  -3   2      449.44      395.17      7.80 o 
  13  -3   2      493.52      436.67     10.37 o 
  15  -3   2     2907.75     2913.30     40.10 o 
  17  -3   2     1006.69      946.65     24.78 o 
  19  -3   2      345.11      327.48     10.19 o 
  21  -3   2      210.99      209.93      8.98 o 
  23  -3   2       22.15       17.82      4.74 o 
  25  -3   2      169.12      164.90     11.43 o 
  27  -3   2      176.39      190.74      9.68 o 
  29  -3   2       78.68       68.96      8.73 o 
  31  -3   2      144.16      159.52     11.59 o 
  33  -3   2      285.52      336.36     15.72 o 
 -36  -2   2      183.00      181.82     15.97 o 
 -34  -2   2       39.63       34.62      9.14 o 
 -32  -2   2       47.65       37.44      7.57 o 
 -30  -2   2      106.12      103.16     11.82 o 
 -28  -2   2      160.19      122.07     10.83 o 
 -26  -2   2      355.67      311.63     10.95 o 
 -24  -2   2      127.70      125.90      7.29 o 
 -22  -2   2      148.39      159.91      9.93 o 
 -20  -2   2       18.89       19.94      4.19 o 
 -18  -2   2      706.05      620.95     13.10 o 
 -16  -2   2      660.50      670.26     13.99 o 
 -14  -2   2     1299.45     1231.89     17.40 o 
 -12  -2   2       14.18       28.69      2.66 o 
 -10  -2   2      225.94      274.07      6.05 o 
  -8  -2   2     2058.17     2282.78     28.28 o 
  -6  -2   2      562.21      509.81     12.95 o 
  -4  -2   2      380.47      360.11     14.46 o 
  -2  -2   2     1297.29     1299.05     21.01 o 
   0  -2   2     5966.81     6588.89     78.58 o 
   2  -2   2      803.27      758.03     20.99 o 
   4  -2   2     5434.43     5792.44     89.32 o 
   6  -2   2      587.92      602.20     10.22 o 
   8  -2   2     1791.25     2071.44     27.83 o 
  10  -2   2      899.93      959.36     15.36 o 
  12  -2   2      351.53      402.96      9.07 o 
  14  -2   2      176.78      186.10     11.03 o 
  16  -2   2     2376.24     2450.44     34.27 o 
  18  -2   2       84.85       91.92      5.64 o 
  20  -2   2      804.19      828.52     21.61 o 
  22  -2   2      178.25      163.97      6.70 o 
  24  -2   2      744.21      748.58     19.86 o 
  26  -2   2        0.85       -3.44      4.30 o 
  28  -2   2       42.30       47.96      7.65 o 
  30  -2   2       56.75       63.43      8.50 o 
  32  -2   2      140.65      117.36     12.11 o 
  34  -2   2       81.28       83.34     11.71 o 
 -37  -1   2       49.09       40.65     10.31 o 
 -35  -1   2       47.85       52.09      9.91 o 
 -33  -1   2       73.81       69.88      8.72 o 
 -31  -1   2       34.65       29.24      6.96 o 
 -29  -1   2        6.93        9.26      5.04 o 
 -27  -1   2      312.28      321.18     11.13 o 
 -25  -1   2      811.82      686.31     21.14 o 
 -23  -1   2       99.69      120.84      6.82 o 
 -21  -1   2      180.74      181.24      5.70 o 
 -19  -1   2      202.17      189.91      5.46 o 
 -17  -1   2       13.74        3.91      2.20 o 
 -15  -1   2     1532.84     1584.85     22.66 o 
 -13  -1   2     3000.31     3394.65     39.73 o 
 -11  -1   2     9336.96     9806.96    106.17 o 
  -9  -1   2      134.55      129.32      4.21 o 
  -7  -1   2     1517.27     1439.04     16.58 o 
  -5  -1   2     6287.19     6229.46     62.44 o 
  -3  -1   2     9639.88     9612.68    111.96 o 
  -1  -1   2    23150.36    22767.10    271.04 o 
   1  -1   2    13353.02    14029.84    165.54 o 
   3  -1   2    10345.88    10232.82    141.64 o 
   5  -1   2      772.31      843.51     17.05 o 
   7  -1   2      509.62      490.82      8.78 o 
   9  -1   2     3302.93     3472.78     40.07 o 
  11  -1   2     1192.41     1190.56     16.26 o 
  13  -1   2     1958.17     2052.72     28.83 o 
  15  -1   2       59.50       75.03      4.89 o 
  17  -1   2      947.28     1004.04     14.47 o 
  19  -1   2      413.64      477.92      9.44 o 
  21  -1   2      752.39      765.22     12.93 o 
  23  -1   2      214.36      241.82      7.65 o 
  25  -1   2      343.16      361.55     10.43 o 
  27  -1   2      158.55      156.86      7.96 o 
  29  -1   2        7.03       21.03      7.77 o 
  31  -1   2       30.38       14.12      8.09 o 
  33  -1   2       72.68       54.09     10.42 o 
  35  -1   2       31.20       24.12     10.04 o 
 -38   0   2       28.06       25.54     10.47 o 
 -36   0   2       43.79       39.19     12.44 o 
 -34   0   2       10.95       12.78      8.45 o 
 -32   0   2        1.54        7.62      9.87 o 
 -30   0   2        0.01       -4.86      4.86 o 
 -28   0   2       28.08       31.05      5.11 o 
 -26   0   2      247.85      238.83      8.50 o 
 -24   0   2      470.94      461.91      9.64 o 
 -22   0   2      731.19      702.25     11.82 o 
 -20   0   2      968.43      951.22     13.93 o 
 -18   0   2      395.54      425.34      8.10 o 
 -16   0   2     1563.69     1441.31     17.98 o 
 -14   0   2      103.15      175.03      5.31 o 
 -12   0   2      518.36      408.81      6.47 o 
 -10   0   2    10432.07    10996.56    104.02 o 
  -8   0   2     4394.33     3982.20     41.26 o 
  -6   0   2     1669.99     1998.81     21.48 o 
  -4   0   2      499.67      547.33      7.44 o 
  -2   0   2      573.18      638.00      8.74 o 
   0   0   2      376.01      325.66      4.67 o 
   2   0   2     3477.70     3380.93     52.19 o 
   4   0   2     7694.09     7605.32     91.01 o 
   6   0   2    18555.04    19109.74    226.05 o 
   8   0   2       35.54       52.13      2.68 o 
  10   0   2        9.15       14.71      2.27 o 
  12   0   2     1581.62     1585.27     20.29 o 
  14   0   2      369.02      334.87      6.64 o 
  16   0   2       26.46       24.52      3.33 o 
  18   0   2      956.85     1035.18     14.62 o 
  20   0   2      970.25      957.78     15.95 o 
  22   0   2      378.69      407.51     10.23 o 
  24   0   2        5.61       11.12      4.40 o 
  26   0   2       50.21       51.33      6.95 o 
  28   0   2       77.96       75.71      8.20 o 
  30   0   2       20.13       23.03      7.08 o 
  32   0   2       30.36       34.86      8.06 o 
  34   0   2        1.62        2.54      8.75 o 
 -37   1   2       48.91       84.95     11.92 o 
 -35   1   2       47.72       60.45     10.70 o 
 -33   1   2       74.02       82.21     21.02 o 
 -31   1   2       34.87       25.26      6.17 o 
 -29   1   2        6.82       -1.59      7.99 o 
 -27   1   2      311.69      344.65      9.02 o 
 -25   1   2      810.54      704.22     12.52 o 
 -23   1   2      100.25      128.82      5.47 o 
 -21   1   2      180.35      174.61      5.91 o 
 -19   1   2      202.31      190.01      5.75 o 
 -17   1   2       13.74        7.80      2.46 o 
 -15   1   2     1530.20     1582.41     19.25 o 
 -13   1   2     3003.50     3419.75     36.89 o 
 -11   1   2     9337.16     9658.49     98.73 o 
  -9   1   2      134.57      135.22      3.90 o 
  -7   1   2     1515.61     1485.63     15.64 o 
  -5   1   2     6287.57     6100.06     58.71 o 
  -3   1   2     9638.87     9303.04     88.74 o 
  -1   1   2    23150.11    22481.32    211.16 o 
   1   1   2    13344.49    13747.14    182.36 o 
   3   1   2    10332.19    10117.59    134.97 o 
   5   1   2      771.84      850.65     11.83 o 
   7   1   2      509.10      493.43      6.52 o 
   9   1   2     3304.98     3471.93     35.28 o 
  11   1   2     1188.54     1191.65     14.64 o 
  13   1   2     1956.93     2084.58     23.80 o 
  15   1   2       60.16       72.46      2.99 o 
  17   1   2      947.63      999.84     14.02 o 
  19   1   2      414.49      462.70      8.95 o 
  21   1   2      752.59      772.08     13.91 o 
  23   1   2      213.79      246.12      9.01 o 
  25   1   2      343.39      358.85     13.35 o 
  27   1   2      158.87      143.27     10.83 o 
  29   1   2        6.97       16.29      6.52 o 
  31   1   2       30.39       38.27      7.81 o 
  33   1   2       72.57       85.04      9.74 o 
  35   1   2       31.36       20.20      8.63 o 
 -36   2   2      183.36      242.41     17.36 o 
 -34   2   2       39.66       35.61      8.13 o 
 -32   2   2       47.74       46.35      7.82 o 
 -30   2   2      106.16       87.48      7.37 o 
 -28   2   2      160.22      121.29      7.63 o 
 -26   2   2      354.90      306.40      9.36 o 
 -24   2   2      127.89      121.01      6.15 o 
 -22   2   2      147.57      142.71      5.68 o 
 -20   2   2       18.97       27.09      3.29 o 
 -18   2   2      705.79      649.53     10.58 o 
 -16   2   2      660.02      692.70     10.64 o 
 -14   2   2     1299.88     1279.75     16.06 o 
 -12   2   2       14.10       24.37      2.45 o 
 -10   2   2      225.81      286.13      5.67 o 
  -8   2   2     2059.95     2288.13     25.43 o 
  -6   2   2      562.49      491.93      7.13 o 
  -4   2   2      379.76      310.37      7.32 o 
  -2   2   2     1297.85     1285.88     15.33 o 
   0   2   2     5965.31     6433.15     62.19 o 
   2   2   2      804.79      744.75     20.43 o 
   4   2   2     5436.53     5734.46     64.09 o 
   6   2   2      589.64      586.17      9.39 o 
   8   2   2     1790.34     2071.08     27.00 o 
  10   2   2      900.22      958.00     13.54 o 
  12   2   2      350.66      389.52      7.67 o 
  14   2   2      177.72      190.93      5.73 o 
  16   2   2     2372.62     2394.04     30.61 o 
  18   2   2       84.53       83.49      4.68 o 
  20   2   2      803.02      811.67     16.08 o 
  22   2   2      178.53      172.85     11.62 o 
  24   2   2      744.36      753.21     16.34 o 
  26   2   2        0.85        7.38      5.69 o 
  28   2   2       42.33       40.63      7.49 o 
  30   2   2       56.63       58.86      9.85 o 
  32   2   2      140.44      112.99     12.35 o 
  34   2   2       81.11       77.12     11.85 o 
 -35   3   2       18.43       32.37      8.54 o 
 -33   3   2        7.52        3.46      6.89 o 
 -31   3   2      134.88      129.93     14.88 o 
 -29   3   2        4.61        5.78      5.22 o 
 -27   3   2       66.39       75.83      6.75 o 
 -25   3   2       94.64       89.64      9.45 o 
 -23   3   2       73.52       83.33      5.56 o 
 -21   3   2      275.42      284.68     11.41 o 
 -19   3   2       66.39       67.69      4.11 o 
 -17   3   2      121.34      142.16      5.16 o 
 -15   3   2      365.24      350.83      7.36 o 
 -13   3   2      236.76      240.00      5.87 o 
 -11   3   2      245.33      260.13      5.97 o 
  -9   3   2     1203.14     1210.73     14.13 o 
  -7   3   2      181.21      165.86      7.59 o 
  -5   3   2       28.09       28.89      2.19 o 
  -3   3   2     2760.60     2947.02     27.09 o 
  -1   3   2     5760.82     6037.24     55.51 o 
   1   3   2      622.32      773.58     33.08 o 
   3   3   2     2740.74     2987.71     29.06 o 
   5   3   2       57.93       72.65      7.28 o 
   7   3   2      100.97      119.85      3.92 o 
   9   3   2      444.19      530.84      9.75 o 
  11   3   2      449.43      407.12      9.37 o 
  13   3   2      494.69      487.07      9.05 o 
  15   3   2     2907.53     2862.55     39.89 o 
  17   3   2     1007.69      926.82     17.26 o 
  19   3   2      344.81      332.41     10.10 o 
  21   3   2      211.33      225.41     11.45 o 
  23   3   2       22.06       18.66      6.44 o 
  25   3   2      169.18      183.06     10.29 o 
  27   3   2      176.46      179.35     10.80 o 
  29   3   2       78.99       71.29     10.39 o 
  31   3   2      144.09      140.33     13.18 o 
  33   3   2      285.65      314.01     18.14 o 
 -34   4   2       11.28        7.53      7.64 o 
 -32   4   2      130.84      135.24     12.20 o 
 -30   4   2       15.74        2.96      6.41 o 
 -28   4   2        4.51        5.58      5.42 o 
 -26   4   2       58.26       54.88      6.47 o 
 -24   4   2       78.84       81.20      6.72 o 
 -22   4   2       62.96       54.40      5.85 o 
 -20   4   2      333.96      319.25     12.14 o 
 -18   4   2      480.68      491.37     10.79 o 
 -16   4   2      123.98      129.05      5.72 o 
 -14   4   2      422.18      411.56      8.39 o 
 -12   4   2      346.76      328.83      7.34 o 
 -10   4   2      141.33      134.62      4.50 o 
  -8   4   2      362.42      403.86      7.49 o 
  -6   4   2     1265.18     1193.02     14.07 o 
  -4   4   2     1874.75     1970.08     20.72 o 
  -2   4   2      539.47      551.36     11.39 o 
   0   4   2      506.70      487.03      7.65 o 
   2   4   2     1058.32     1022.73     11.13 o 
   4   4   2      322.99      329.77      6.69 o 
   6   4   2     1145.28     1127.71     15.54 o 
   8   4   2      929.76      908.40     18.62 o 
  10   4   2      168.20      170.33      6.81 o 
  12   4   2      467.72      445.48     10.83 o 
  14   4   2      388.50      371.15     12.31 o 
  16   4   2      175.70      179.34      9.29 o 
  18   4   2      149.54      171.36      9.41 o 
  20   4   2       66.76       79.60      7.75 o 
  22   4   2       62.97       59.14      7.49 o 
  24   4   2      217.01      201.32     11.16 o 
  26   4   2       12.58       18.80      7.09 o 
  28   4   2       11.71        6.67      6.85 o 
  30   4   2       22.11       14.72      7.46 o 
 -31   5   2       21.21       36.16     10.19 o 
 -29   5   2       74.15       93.85     13.76 o 
 -27   5   2       61.92       77.35     11.79 o 
 -25   5   2       36.97       23.61      8.16 o 
 -23   5   2        6.91        7.99      5.79 o 
 -21   5   2       93.66       97.65      8.11 o 
 -19   5   2      120.02      130.61     14.39 o 
 -17   5   2      263.05      263.69     11.12 o 
 -15   5   2      596.40      612.31     15.89 o 
 -13   5   2       90.75       96.22      6.09 o 
 -11   5   2     1168.97     1186.56     18.34 o 
  -9   5   2      759.61      740.68     18.60 o 
  -7   5   2      173.02      180.69      6.19 o 
  -5   5   2      275.67      282.13      6.72 o 
  -3   5   2      777.82      776.56     11.08 o 
  -1   5   2      213.76      203.64      5.66 o 
   1   5   2      868.81      855.71     11.09 o 
   3   5   2      266.30      231.43      5.80 o 
   5   5   2       47.34       57.52      4.13 o 
   7   5   2      270.74      282.78     11.71 o 
   9   5   2      234.25      213.48      9.72 o 
  11   5   2      197.72      216.22      9.91 o 
  13   5   2       79.55       88.48      7.91 o 
  15   5   2      512.78      511.72     18.81 o 
  17   5   2       27.55       24.23      6.20 o 
  19   5   2      140.28      172.29     10.45 o 
  21   5   2      124.08      145.00     10.28 o 
  23   5   2       16.17       11.59      6.69 o 
  25   5   2       31.32       38.98      8.27 o 
  27   5   2        3.99       -4.73      6.93 o 
  29   5   2       67.99       60.99      9.48 o 
 -28   6   2       33.64       34.32     10.20 o 
 -26   6   2       26.91       25.05      9.46 o 
 -24   6   2        1.62       12.97      8.52 o 
 -22   6   2       21.42       24.45      8.66 o 
 -20   6   2       97.83       99.50     10.64 o 
 -18   6   2       68.62       55.05      8.90 o 
 -16   6   2        7.65       10.15      5.55 o 
 -14   6   2      113.35      114.23      8.39 o 
 -12   6   2      102.81      101.99      7.89 o 
 -10   6   2      278.45      298.46     12.45 o 
  -8   6   2      315.34      320.00      9.54 o 
  -6   6   2      258.74      250.37      7.83 o 
  -4   6   2      401.44      400.14      9.42 o 
  -2   6   2       33.30       37.99      4.07 o 
   0   6   2      150.83      152.73      5.51 o 
   2   6   2      406.82      403.65      8.88 o 
   4   6   2      188.16      207.35      7.83 o 
   6   6   2      194.83      180.55      9.48 o 
   8   6   2      109.58      111.49      8.26 o 
  10   6   2      304.51      303.04     23.15 o 
  12   6   2        5.74        2.63      5.42 o 
  14   6   2       12.31        1.28      5.75 o 
  16   6   2      286.02      302.08     15.09 o 
  18   6   2       15.81       15.89      6.88 o 
  20   6   2      175.85      154.59     11.18 o 
  22   6   2       84.21       79.48      9.57 o 
  24   6   2       75.65       66.97      9.42 o 
 -23   7   2       56.54       65.57     11.24 o 
 -21   7   2       22.37        2.76      8.47 o 
 -19   7   2       31.99       45.33     12.19 o 
 -17   7   2       50.54       34.14      8.98 o 
 -15   7   2       55.07       40.72      9.60 o 
 -13   7   2       28.95       25.67     11.42 o 
 -11   7   2       11.93        4.01      6.62 o 
  -9   7   2       48.81       39.94      6.95 o 
  -7   7   2       91.80      104.96      7.51 o 
  -5   7   2       33.26       31.33      5.10 o 
  -3   7   2       27.76       23.78      4.46 o 
  -1   7   2      305.33      318.75     10.04 o 
   1   7   2       32.36       37.42      5.63 o 
   3   7   2      401.85      413.40     12.53 o 
   5   7   2       30.97       35.50      6.71 o 
   7   7   2        8.30        8.90      5.90 o 
   9   7   2      262.07      287.30     12.87 o 
  11   7   2       99.60      108.58      9.55 o 
  13   7   2      199.82      204.92     31.81 o 
  15   7   2      288.61      289.27     14.05 o 
  17   7   2      101.15      114.70     12.67 o 
  19   7   2       30.55       23.94      9.41 o 
 -16   8   2        6.88        1.88     10.44 o 
 -14   8   2        7.38       17.00     14.70 o 
 -12   8   2       18.55       23.97     11.18 o 
 -10   8   2       60.50       65.51     14.84 o 
  -8   8   2       33.27       19.98     10.74 o 
  -6   8   2       49.69       55.29      9.53 o 
  -4   8   2      117.96      145.71     12.06 o 
  -2   8   2        5.93        0.39     12.31 o 
   0   8   2       32.99       35.82     15.09 o 
   2   8   2       79.21       79.88     13.09 o 
   4   8   2        5.92        1.31      9.25 o 
   6   8   2       83.51       71.48     13.09 o 
   8   8   2      102.92      124.71     12.45 o 
  10   8   2      116.04      161.45     13.86 o 
  12   8   2       49.51       66.82     11.11 o 
 -16  -8   3       31.17       31.12      9.56 o 
 -14  -8   3        0.00        3.05      7.58 o 
 -12  -8   3       22.28       26.98      8.52 o 
 -10  -8   3       17.98       38.11     16.50 o 
  -8  -8   3        0.77       -9.15     12.31 o 
  -6  -8   3       96.78      146.59     21.41 o 
  -4  -8   3        6.29       10.11      9.70 o 
  -2  -8   3       37.45       54.52      8.06 o 
   0  -8   3       28.32       20.06      7.50 o 
   2  -8   3       35.24       46.86      9.62 o 
   4  -8   3        3.62       -2.49      7.57 o 
   6  -8   3        5.86        1.89      8.26 o 
   8  -8   3       34.94       31.38     10.04 o 
  10  -8   3      155.53      187.48     14.98 o 
  12  -8   3       50.41       54.07     11.20 o 
 -23  -7   3       14.80        9.91      7.48 o 
 -21  -7   3       22.67       20.08      8.59 o 
 -19  -7   3        2.56       -0.05      7.34 o 
 -17  -7   3       30.46       32.03      8.63 o 
 -15  -7   3        3.89        7.42      7.04 o 
 -13  -7   3       51.92       43.43      8.38 o 
 -11  -7   3       61.89       69.11      9.89 o 
  -9  -7   3        3.56        5.10      6.40 o 
  -7  -7   3       16.66        7.92      6.02 o 
  -5  -7   3       16.24       20.36      6.40 o 
  -3  -7   3       20.76       14.85      6.48 o 
  -1  -7   3       13.29        8.55      6.56 o 
   1  -7   3      164.33      156.61      9.92 o 
   3  -7   3      172.30      176.84     10.54 o 
   5  -7   3       39.72       32.07      8.70 o 
   7  -7   3      142.19      156.33     12.31 o 
   9  -7   3       30.06       41.78      9.47 o 
  11  -7   3       96.01      109.06     11.68 o 
  13  -7   3       72.95       69.10     10.80 o 
  15  -7   3      134.33      136.26     12.90 o 
  17  -7   3       18.07       16.70      9.38 o 
  19  -7   3      144.56      147.99     14.21 o 
 -28  -6   3       59.44       74.47     10.03 o 
 -26  -6   3      201.61      203.80     12.71 o 
 -24  -6   3      209.27      232.23     12.93 o 
 -22  -6   3       22.80       22.51      7.06 o 
 -20  -6   3      110.25      108.50      9.28 o 
 -18  -6   3      173.53      177.84     10.43 o 
 -16  -6   3       25.27       17.56      6.02 o 
 -14  -6   3      112.56      120.29      7.62 o 
 -12  -6   3       68.02       69.85      6.25 o 
 -10  -6   3       39.17       36.61      5.92 o 
  -8  -6   3      240.21      226.06     11.73 o 
  -6  -6   3      576.70      568.98     16.44 o 
  -4  -6   3      197.01      199.31     10.58 o 
  -2  -6   3       93.75       93.83      9.43 o 
   0  -6   3      488.03      411.38     14.75 o 
   2  -6   3      313.38      343.04     17.83 o 
   4  -6   3       99.53       96.28      7.28 o 
   6  -6   3       56.54       48.38      6.10 o 
   8  -6   3      429.46      407.53     21.89 o 
  10  -6   3      165.67      153.63     11.62 o 
  12  -6   3       29.49       34.94      8.11 o 
  14  -6   3      104.89      115.31     11.05 o 
  16  -6   3      114.36       92.75     11.86 o 
  18  -6   3      109.22      107.72     11.63 o 
  20  -6   3      173.59      148.76     13.44 o 
  22  -6   3        5.70       14.51     10.69 o 
  24  -6   3       19.06       20.72     10.06 o 
 -31  -5   3       17.27       12.50     10.28 o 
 -29  -5   3       27.99       36.14      8.26 o 
 -27  -5   3      119.79      112.68      9.88 o 
 -25  -5   3       43.08       42.53      8.09 o 
 -23  -5   3       50.84       43.58      7.27 o 
 -21  -5   3       55.23       60.64      7.49 o 
 -19  -5   3       92.15       85.75      7.60 o 
 -17  -5   3       36.62       40.42      5.56 o 
 -15  -5   3      497.83      468.58     14.71 o 
 -13  -5   3        3.03        9.63      4.09 o 
 -11  -5   3      245.52      250.43      7.76 o 
  -9  -5   3      283.30      266.40     10.03 o 
  -7  -5   3      820.19      747.98     14.61 o 
  -5  -5   3       53.30       52.02      4.95 o 
  -3  -5   3      220.01      237.77     13.75 o 
  -1  -5   3        4.20        6.51      3.30 o 
   1  -5   3      230.52      214.34     12.42 o 
   3  -5   3      949.25      979.93     17.25 o 
   5  -5   3      359.81      359.27     12.86 o 
   7  -5   3      131.04      152.30      7.84 o 
   9  -5   3        3.52        1.52      3.77 o 
  11  -5   3      501.19      501.68     11.34 o 
  13  -5   3      206.64      178.28      8.18 o 
  15  -5   3       95.60       99.54      8.37 o 
  17  -5   3       91.28       88.94      8.03 o 
  19  -5   3      116.19      114.31      9.11 o 
  21  -5   3       79.22       71.82      8.57 o 
  23  -5   3        9.71       12.85      7.00 o 
  25  -5   3       10.26        5.02      7.15 o 
  27  -5   3       12.86        7.30     10.31 o 
 -34  -4   3       80.75       90.81     10.86 o 
 -32  -4   3       30.38       26.06      7.83 o 
 -30  -4   3       10.03        9.00      6.66 o 
 -28  -4   3       57.22       58.65      8.82 o 
 -26  -4   3      230.97      218.60     11.36 o 
 -24  -4   3       90.32       71.57      7.64 o 
 -22  -4   3       83.26       81.67      6.72 o 
 -20  -4   3      728.49      739.56     16.31 o 
 -18  -4   3      240.76      221.46     10.08 o 
 -16  -4   3      442.86      437.16     11.51 o 
 -14  -4   3      339.63      317.89      8.09 o 
 -12  -4   3       50.93       65.58      4.17 o 
 -10  -4   3       41.08       49.93      4.42 o 
  -8  -4   3      332.63      342.06     11.39 o 
  -6  -4   3     1066.55     1102.36     19.39 o 
  -4  -4   3      629.96      620.71     14.60 o 
  -2  -4   3      210.31      249.69      8.54 o 
   0  -4   3      131.14      128.73      4.40 o 
   2  -4   3      232.48      318.74      7.22 o 
   4  -4   3       50.20       52.64      3.28 o 
   6  -4   3      254.13      268.21      7.73 o 
   8  -4   3      467.64      445.69     10.25 o 
  10  -4   3       20.33       26.94      3.66 o 
  12  -4   3      572.40      562.54     11.48 o 
  14  -4   3      190.54      187.14      7.15 o 
  16  -4   3       48.29       40.84      5.22 o 
  18  -4   3      307.88      313.09     13.61 o 
  20  -4   3      284.93      258.13     10.13 o 
  22  -4   3      203.33      212.17      9.83 o 
  24  -4   3       57.71       59.52      7.68 o 
  26  -4   3       53.90       50.12      7.27 o 
  28  -4   3        8.33       16.38      6.97 o 
  30  -4   3       68.79       54.84      9.33 o 
 -35  -3   3       14.29        3.52      7.41 o 
 -33  -3   3       59.67       63.31      8.82 o 
 -31  -3   3       71.31       69.47     13.27 o 
 -29  -3   3       77.83       74.34      8.27 o 
 -27  -3   3       91.02       89.28      9.81 o 
 -25  -3   3      933.78      871.37     18.80 o 
 -23  -3   3       69.52       82.32      7.23 o 
 -21  -3   3      740.67      689.65     32.56 o 
 -19  -3   3       63.26       49.18      5.00 o 
 -17  -3   3      238.21      258.97      9.20 o 
 -15  -3   3      793.25      811.78     17.92 o 
 -13  -3   3      387.59      357.49      7.86 o 
 -11  -3   3      503.53      484.13      9.23 o 
  -9  -3   3      548.78      571.31      9.70 o 
  -7  -3   3     3377.09     3273.79     41.55 o 
  -5  -3   3      612.87      689.78     11.44 o 
  -3  -3   3     1155.11     1200.89     21.48 o 
  -1  -3   3      923.52      997.09     14.45 o 
   1  -3   3     5308.63     5580.86     61.85 o 
   3  -3   3     9603.88    10150.71    111.25 o 
   5  -3   3       23.59       24.59      2.88 o 
   7  -3   3        3.42       -0.16      2.34 o 
   9  -3   3        6.17        9.89      2.86 o 
  11  -3   3      498.67      554.60     13.38 o 
  13  -3   3      119.71      124.63      6.26 o 
  15  -3   3     1327.05     1255.37     19.15 o 
  17  -3   3      655.73      666.51     13.04 o 
  19  -3   3     1308.17     1262.84     20.16 o 
  21  -3   3       51.30       54.19      5.92 o 
  23  -3   3      618.04      606.89     15.08 o 
  25  -3   3       11.21        5.91      5.43 o 
  27  -3   3      122.83      103.64      8.21 o 
  29  -3   3       87.71       96.69      9.70 o 
  31  -3   3       30.20       40.39      8.81 o 
 -36  -2   3      218.67      229.65     13.43 o 
 -34  -2   3       22.57       16.53      8.15 o 
 -32  -2   3       46.95       40.32      7.41 o 
 -30  -2   3       21.80       23.63      6.47 o 
 -28  -2   3       47.23       61.48      7.19 o 
 -26  -2   3      285.30      234.30     11.08 o 
 -24  -2   3      287.11      235.68      9.24 o 
 -22  -2   3      449.80      474.68     12.09 o 
 -20  -2   3      164.71      157.53      7.02 o 
 -18  -2   3      202.99      225.62      7.38 o 
 -16  -2   3     4049.54     3951.89     63.01 o 
 -14  -2   3       10.66       20.25      2.71 o 
 -12  -2   3     2676.01     2749.83     32.91 o 
 -10  -2   3     1542.90     1575.94     20.39 o 
  -8  -2   3     1336.09     1382.14     17.81 o 
  -6  -2   3     1516.75     1287.68     18.31 o 
  -4  -2   3     3253.51     3121.09     39.03 o 
  -2  -2   3      488.84      418.17      6.82 o 
   0  -2   3      461.06      355.48      6.08 o 
   2  -2   3    13580.54    14159.23    152.17 o 
   4  -2   3     4305.29     5085.99     68.82 o 
   6  -2   3     1766.48     1944.51     26.02 o 
   8  -2   3      487.40      549.02     12.23 o 
  10  -2   3     2766.66     2873.83     37.97 o 
  12  -2   3      129.46      117.61      4.89 o 
  14  -2   3     2614.05     2613.70     32.62 o 
  16  -2   3     1353.21     1433.48     20.71 o 
  18  -2   3      511.34      479.16     10.90 o 
  20  -2   3     1273.02     1262.31     22.27 o 
  22  -2   3      253.69      262.39     10.97 o 
  24  -2   3      395.93      404.32     10.24 o 
  26  -2   3      225.22      244.51     12.71 o 
  28  -2   3        4.75       15.52      6.79 o 
  30  -2   3      292.61      315.85     16.98 o 
  32  -2   3      158.95      161.60     16.93 o 
 -37  -1   3      157.45      155.23     13.95 o 
 -35  -1   3       17.66       14.93      7.35 o 
 -33  -1   3      205.95      252.21     20.05 o 
 -31  -1   3       26.99       25.34      6.88 o 
 -29  -1   3      116.89      116.74      7.97 o 
 -27  -1   3        2.74        3.02      5.33 o 
 -25  -1   3      175.18      128.16      7.45 o 
 -23  -1   3      146.07      132.36      6.06 o 
 -21  -1   3      345.93      294.48      7.05 o 
 -19  -1   3      485.60      522.64      9.34 o 
 -17  -1   3     1284.08     1296.81     16.77 o 
 -15  -1   3     1215.27     1145.68     16.06 o 
 -13  -1   3     1560.78     1610.08     20.63 o 
 -11  -1   3     1164.85     1180.20     15.73 o 
  -9  -1   3      201.68      176.27      4.54 o 
  -7  -1   3     4619.46     4324.77     44.66 o 
  -5  -1   3     4550.48     4827.98     52.74 o 
  -3  -1   3     1590.68     1571.79     24.48 o 
  -1  -1   3    10549.14    10122.43    121.85 o 
   1  -1   3    10519.31    10144.62    110.22 o 
   3  -1   3     4467.91     4807.69     52.72 o 
   5  -1   3     2169.59     2107.80     27.25 o 
   7  -1   3      582.58      590.46      9.68 o 
   9  -1   3      825.00      795.80     12.90 o 
  11  -1   3     1836.41     1772.22     22.91 o 
  13  -1   3      579.03      586.51     14.04 o 
  15  -1   3      536.15      579.38     10.76 o 
  17  -1   3     1194.27     1140.72     17.39 o 
  19  -1   3      139.14      138.33      5.64 o 
  21  -1   3      323.09      327.59      9.26 o 
  23  -1   3      245.85      241.23      8.63 o 
  25  -1   3       10.06        3.34      4.52 o 
  27  -1   3       58.78       68.96      7.18 o 
  29  -1   3       55.61       52.15      9.13 o 
  31  -1   3       33.25       37.63      9.44 o 
  33  -1   3      100.94      109.29     12.54 o 
 -38   0   3       27.39       31.75     11.40 o 
 -36   0   3      101.78      105.14     11.95 o 
 -34   0   3      286.04      296.41     34.69 o 
 -32   0   3        2.47        0.91      5.85 o 
 -30   0   3        2.12        1.75      5.07 o 
 -28   0   3      386.03      352.43     11.56 o 
 -26   0   3       32.75       20.87      3.94 o 
 -24   0   3      790.06      700.94     12.26 o 
 -22   0   3       24.14       33.74      3.61 o 
 -20   0   3      528.97      465.20     11.09 o 
 -18   0   3     4086.14     4065.81     44.50 o 
 -16   0   3      771.60      796.12     12.51 o 
 -14   0   3      445.71      507.07      8.28 o 
 -12   0   3       29.11       38.51      2.43 o 
 -10   0   3       33.19       40.50      2.33 o 
  -8   0   3      370.80      359.33      6.06 o 
  -6   0   3       82.85       48.15      2.12 o 
  -4   0   3      535.20      650.61      9.89 o 
  -2   0   3    21209.20    20973.99    224.88 o 
   0   0   3     1566.66     1537.01     15.63 o 
   2   0   3    13180.28    13391.76    145.07 o 
   4   0   3     1505.29     1409.70     17.13 o 
   6   0   3     4630.94     4798.99     53.47 o 
   8   0   3        1.26        3.69      2.28 o 
  10   0   3       24.84       28.85      3.02 o 
  12   0   3     1418.60     1444.76     21.29 o 
  14   0   3      454.72      535.98     10.98 o 
  16   0   3      313.24      299.23      7.65 o 
  18   0   3      662.00      656.67     12.29 o 
  20   0   3      625.58      604.57     12.24 o 
  22   0   3      919.17      923.75     16.38 o 
  24   0   3        0.74       -4.45      4.45 o 
  26   0   3        1.04        5.06      5.79 o 
  28   0   3      101.66      135.95     13.96 o 
  30   0   3       68.84       98.17     11.75 o 
  32   0   3       34.19       47.60      8.72 o 
  34   0   3        0.96        0.23      8.50 o 
 -37   1   3      157.69      173.64     14.57 o 
 -35   1   3       17.69        4.60      8.40 o 
 -33   1   3      206.55      245.50     16.09 o 
 -31   1   3       26.97       19.30      5.68 o 
 -29   1   3      116.67       94.98      6.62 o 
 -27   1   3        2.68       -2.04      3.68 o 
 -25   1   3      175.45      136.78      5.89 o 
 -23   1   3      146.67      132.96      5.53 o 
 -21   1   3      345.24      301.53      7.41 o 
 -19   1   3      483.71      531.17      9.51 o 
 -17   1   3     1284.30     1301.95     16.95 o 
 -15   1   3     1215.91     1101.99     14.69 o 
 -13   1   3     1563.74     1575.70     18.99 o 
 -11   1   3     1164.75     1161.81     13.58 o 
  -9   1   3      201.36      163.23      4.73 o 
  -7   1   3     4623.95     4270.21     41.97 o 
  -5   1   3     4550.79     4707.34     46.05 o 
  -3   1   3     1590.86     1604.66     15.56 o 
  -1   1   3    10550.18    10109.23     95.83 o 
   1   1   3    10515.10     9975.69     94.92 o 
   3   1   3     4466.36     4647.44     52.62 o 
   5   1   3     2168.64     2139.19     23.29 o 
   7   1   3      582.49      588.60      8.28 o 
   9   1   3      825.03      776.09      8.97 o 
  11   1   3     1840.59     1803.38     18.13 o 
  13   1   3      579.54      587.98      8.23 o 
  15   1   3      535.91      578.58      9.46 o 
  17   1   3     1194.73     1140.01     17.14 o 
  19   1   3      138.85      136.69      5.87 o 
  21   1   3      323.84      326.50     10.03 o 
  23   1   3      246.69      221.32     10.53 o 
  25   1   3       10.05       14.90      5.93 o 
  27   1   3       58.89       81.02      8.36 o 
  29   1   3       55.65       54.08     10.67 o 
  31   1   3       33.21       30.06      8.12 o 
  33   1   3      100.72      129.59     13.21 o 
 -36   2   3      218.97      218.54     19.47 o 
 -34   2   3       22.38       28.25      7.71 o 
 -32   2   3       47.03       47.73      7.87 o 
 -30   2   3       21.83       24.21      5.61 o 
 -28   2   3       47.19       65.24      5.82 o 
 -26   2   3      285.31      251.12      8.67 o 
 -24   2   3      286.41      227.65      7.29 o 
 -22   2   3      449.96      468.44      9.62 o 
 -20   2   3      164.64      137.43      5.26 o 
 -18   2   3      203.38      218.44      6.72 o 
 -16   2   3     4047.47     3882.18     42.79 o 
 -14   2   3       10.62       11.48      2.41 o 
 -12   2   3     2675.76     2714.25     30.38 o 
 -10   2   3     1544.05     1609.40     19.08 o 
  -8   2   3     1339.02     1368.90     16.62 o 
  -6   2   3     1517.90     1344.45     16.11 o 
  -4   2   3     3250.24     3105.13     33.63 o 
  -2   2   3      490.35      421.69      6.50 o 
   0   2   3      462.06      355.83      5.39 o 
   2   2   3    13570.84    13796.60    151.80 o 
   4   2   3     4298.36     5071.19     61.40 o 
   6   2   3     1762.69     1910.70     23.86 o 
   8   2   3      488.07      535.87     11.69 o 
  10   2   3     2766.26     2877.82     34.85 o 
  12   2   3      129.87      116.98      4.24 o 
  14   2   3     2613.55     2547.89     32.01 o 
  16   2   3     1353.29     1425.94     20.13 o 
  18   2   3      510.72      498.49     14.11 o 
  20   2   3     1273.60     1283.85     22.15 o 
  22   2   3      254.04      247.11     12.63 o 
  24   2   3      396.32      387.98     13.66 o 
  26   2   3      225.46      226.49     11.53 o 
  28   2   3        4.77       15.58      8.01 o 
  30   2   3      293.56      341.26     17.65 o 
  32   2   3      159.31      148.06     14.29 o 
 -35   3   3       14.23       14.11      7.72 o 
 -33   3   3       59.48       55.04      7.45 o 
 -31   3   3       71.69       57.34      7.02 o 
 -29   3   3       77.62       71.92      7.01 o 
 -27   3   3       91.50      106.48      7.38 o 
 -25   3   3      932.66      912.01     16.58 o 
 -23   3   3       69.39       57.03      5.05 o 
 -21   3   3      740.97      696.03     13.25 o 
 -19   3   3       62.95       52.48      3.91 o 
 -17   3   3      238.30      250.61      6.61 o 
 -15   3   3      792.99      790.39     13.93 o 
 -13   3   3      386.87      345.32      7.14 o 
 -11   3   3      504.47      500.56      8.74 o 
  -9   3   3      547.53      530.53      9.39 o 
  -7   3   3     3377.10     3218.06     31.24 o 
  -5   3   3      614.83      665.42      8.58 o 
  -3   3   3     1156.36     1156.18     14.12 o 
  -1   3   3      921.14      975.56     12.39 o 
   1   3   3     5302.63     5547.37     54.79 o 
   3   3   3     9603.94    10111.64     96.96 o 
   5   3   3       23.83       22.62      2.56 o 
   7   3   3        3.49        1.54      1.80 o 
   9   3   3        6.32        8.18      2.57 o 
  11   3   3      498.03      543.78     13.89 o 
  13   3   3      120.43      102.83      7.30 o 
  15   3   3     1327.95     1264.40     20.93 o 
  17   3   3      656.50      669.14     16.63 o 
  19   3   3     1307.61     1260.78     25.43 o 
  21   3   3       51.85       51.88      6.87 o 
  23   3   3      617.31      622.35     17.32 o 
  25   3   3       11.13        8.02      6.24 o 
  27   3   3      122.95      105.43     16.87 o 
  29   3   3       87.89       98.26     11.62 o 
  31   3   3       30.03       33.77      9.90 o 
 -34   4   3       80.67       96.86     11.86 o 
 -32   4   3       30.38       34.56      8.18 o 
 -30   4   3       10.03        6.75      6.60 o 
 -28   4   3       57.13       47.89      7.78 o 
 -26   4   3      230.58      221.75      9.76 o 
 -24   4   3       90.33       84.90      6.76 o 
 -22   4   3       82.89       81.25      6.33 o 
 -20   4   3      728.30      727.68     13.99 o 
 -18   4   3      240.72      216.46      7.44 o 
 -16   4   3      443.01      447.31      9.08 o 
 -14   4   3      338.74      312.76      9.50 o 
 -12   4   3       50.92       54.49      3.82 o 
 -10   4   3       41.13       66.11      3.90 o 
  -8   4   3      332.93      330.94      6.91 o 
  -6   4   3     1066.24     1087.13     12.34 o 
  -4   4   3      629.67      639.29      8.86 o 
  -2   4   3      209.88      226.92      5.27 o 
   0   4   3      131.52      126.20      4.04 o 
   2   4   3      231.71      309.26      6.15 o 
   4   4   3       50.54       59.37      3.45 o 
   6   4   3      254.28      264.29      8.51 o 
   8   4   3      468.84      428.50     11.03 o 
  10   4   3       20.50       33.46      7.42 o 
  12   4   3      571.78      550.41     14.80 o 
  14   4   3      191.61      178.33      9.91 o 
  16   4   3       48.19       35.83      6.02 o 
  18   4   3      307.94      305.87     16.04 o 
  20   4   3      284.13      264.41     12.85 o 
  22   4   3      203.25      219.46     11.37 o 
  24   4   3       57.65       55.60      8.15 o 
  26   4   3       53.96       53.47      8.45 o 
  28   4   3        8.23       10.93      7.54 o 
  30   4   3       68.81       92.78     12.39 o 
 -31   5   3       17.31       17.29      9.46 o 
 -29   5   3       28.10       29.51      9.14 o 
 -27   5   3      119.88      118.59      9.79 o 
 -25   5   3       43.17       40.80      7.24 o 
 -23   5   3       50.87       44.81      7.04 o 
 -21   5   3       55.27       50.44      9.91 o 
 -19   5   3       92.42       88.82      7.66 o 
 -17   5   3       36.70       37.63      6.09 o 
 -15   5   3      497.53      457.68     12.09 o 
 -13   5   3        2.95        4.67      3.52 o 
 -11   5   3      245.45      249.97      7.40 o 
  -9   5   3      283.46      265.35      8.39 o 
  -7   5   3      820.05      779.17     12.81 o 
  -5   5   3       53.39       48.47      3.92 o 
  -3   5   3      220.24      231.92      8.65 o 
  -1   5   3        4.26        3.11      2.43 o 
   1   5   3      230.79      213.30      5.76 o 
   3   5   3      949.32      970.16     15.53 o 
   5   5   3      359.37      326.91      9.28 o 
   7   5   3      130.85      145.68      7.50 o 
   9   5   3        3.49        1.00      4.88 o 
  11   5   3      501.46      502.21     16.75 o 
  13   5   3      207.39      194.24      9.98 o 
  15   5   3       95.45       94.93      9.69 o 
  17   5   3       91.48       95.17      8.54 o 
  19   5   3      115.83       99.51      9.12 o 
  21   5   3       79.22       89.72      9.22 o 
  23   5   3        9.73       16.09      7.10 o 
  25   5   3       10.21        3.82      7.07 o 
  27   5   3       12.83        9.80      7.80 o 
 -28   6   3       59.28       48.65     10.97 o 
 -26   6   3      201.77      186.66     24.28 o 
 -24   6   3      209.23      232.95     14.97 o 
 -22   6   3       22.81       32.00      8.68 o 
 -20   6   3      110.31      112.59     12.27 o 
 -18   6   3      173.48      174.82     12.51 o 
 -16   6   3       25.33       19.09      5.96 o 
 -14   6   3      112.70      115.75      8.67 o 
 -12   6   3       68.23       71.73     10.27 o 
 -10   6   3       39.18       33.09      4.77 o 
  -8   6   3      240.79      219.80      7.57 o 
  -6   6   3      577.57      534.63     11.25 o 
  -4   6   3      196.99      201.21      7.11 o 
  -2   6   3       93.46      124.02      5.84 o 
   0   6   3      489.36      431.45      8.72 o 
   2   6   3      313.17      342.86      8.84 o 
   4   6   3       99.80      106.62      6.42 o 
   6   6   3       56.24       60.14      6.26 o 
   8   6   3      430.21      423.00     14.11 o 
  10   6   3      166.05      160.18      9.77 o 
  12   6   3       29.54       31.74      6.68 o 
  14   6   3      105.21      110.07     13.29 o 
  16   6   3      114.25      112.99      9.61 o 
  18   6   3      109.05      111.20     11.49 o 
  20   6   3      173.66      206.04     12.40 o 
  22   6   3        5.70       -5.89      6.64 o 
  24   6   3       19.01       21.94      8.38 o 
 -23   7   3       14.83       30.15      9.82 o 
 -21   7   3       22.76       29.93      9.35 o 
 -19   7   3        2.56        4.97      8.24 o 
 -17   7   3       30.27       29.08      8.53 o 
 -15   7   3        3.89       -0.53      7.00 o 
 -13   7   3       51.98       23.80     10.23 o 
 -11   7   3       61.90       61.02      9.77 o 
  -9   7   3        3.55        4.12      4.92 o 
  -7   7   3       16.47       14.29      6.44 o 
  -5   7   3       16.08       24.35      5.04 o 
  -3   7   3       20.69       18.98      4.88 o 
  -1   7   3       13.21       15.53      5.67 o 
   1   7   3      164.67      185.15      9.35 o 
   3   7   3      172.07      201.13     16.47 o 
   5   7   3       39.56       57.37     12.64 o 
   7   7   3      141.87      153.14     10.33 o 
   9   7   3       30.18       25.44      9.83 o 
  11   7   3       95.86      115.58     10.05 o 
  13   7   3       72.69       79.07      9.18 o 
  15   7   3      134.03      138.30     11.56 o 
  17   7   3       18.09       22.52      8.91 o 
  19   7   3      144.85      141.94     13.16 o 
 -16   8   3       31.04       28.67     12.11 o 
 -14   8   3        0.00        2.25     10.32 o 
 -12   8   3       22.28       51.14     12.38 o 
 -10   8   3       17.82       15.12     10.18 o 
  -8   8   3        0.74       -2.27      6.15 o 
  -6   8   3       96.74      118.67     17.38 o 
  -4   8   3        6.32       12.79      7.73 o 
  -2   8   3       37.43       34.80      8.77 o 
   0   8   3       28.10        9.74      9.67 o 
   2   8   3       35.18       34.17     16.50 o 
   4   8   3        3.65       -3.65     14.07 o 
   6   8   3        5.87       -3.36      9.92 o 
   8   8   3       34.87       31.66      9.93 o 
  10   8   3      155.12      170.76     18.23 o 
  12   8   3       50.16       42.28     14.42 o 
 -14  -8   4       79.07       87.37     11.94 o 
 -12  -8   4        2.54       -4.84      8.49 o 
 -10  -8   4       65.42       76.86     12.31 o 
  -8  -8   4       96.07      116.39     11.79 o 
  -6  -8   4       30.11       19.23      8.14 o 
  -4  -8   4       81.99       98.11     13.14 o 
  -2  -8   4        2.27        1.37      5.88 o 
   0  -8   4       35.83       33.51      7.70 o 
   2  -8   4        4.05        9.69      8.16 o 
   4  -8   4        3.55        9.21      8.44 o 
   6  -8   4       39.13       55.30     12.27 o 
   8  -8   4        9.82        1.73      9.08 o 
  10  -8   4       28.18       34.68     10.54 o 
 -23  -7   4        3.91       -1.68      7.76 o 
 -21  -7   4       55.92       45.45      9.76 o 
 -19  -7   4       14.25       16.03      8.16 o 
 -17  -7   4       37.88       47.92      9.43 o 
 -15  -7   4       27.87       20.98      7.89 o 
 -13  -7   4       27.78       34.82      7.96 o 
 -11  -7   4       55.79       57.97      8.78 o 
  -9  -7   4        9.81       -0.05      5.91 o 
  -7  -7   4       34.30       48.83      9.97 o 
  -5  -7   4      164.54      166.83     10.01 o 
  -3  -7   4       62.20       71.61      9.00 o 
  -1  -7   4       82.34       75.52      9.10 o 
   1  -7   4      157.48      183.14     14.99 o 
   3  -7   4        0.69       -5.76      5.76 o 
   5  -7   4       96.84      106.45     11.01 o 
   7  -7   4      255.02      250.77     14.89 o 
   9  -7   4      245.79      275.02     20.22 o 
  11  -7   4       33.01       39.19      9.49 o 
  13  -7   4       99.58      121.23     16.45 o 
  15  -7   4      166.26      183.07     15.97 o 
  17  -7   4       42.95       37.03     10.78 o 
 -28  -6   4       48.69       46.06      8.66 o 
 -26  -6   4      130.00      155.64     11.53 o 
 -24  -6   4       15.70       10.22      7.00 o 
 -22  -6   4      123.64      118.71     12.61 o 
 -20  -6   4       48.31       37.25      8.68 o 
 -18  -6   4       43.27       41.77      6.96 o 
 -16  -6   4       52.20       41.62      6.71 o 
 -14  -6   4      159.09      154.47      8.27 o 
 -12  -6   4       38.13       38.17      6.79 o 
 -10  -6   4       55.98       56.14      6.50 o 
  -8  -6   4      225.22      207.12      8.52 o 
  -6  -6   4      436.54      399.85     14.65 o 
  -4  -6   4      148.93      152.14      8.40 o 
  -2  -6   4      182.09      181.53     13.15 o 
   0  -6   4        2.21       -4.19      6.40 o 
   2  -6   4      244.46      240.62     12.58 o 
   4  -6   4       59.83       45.38      7.63 o 
   6  -6   4       60.64       87.27     10.87 o 
   8  -6   4       63.47       64.62      7.50 o 
  10  -6   4      113.31      120.05     20.23 o 
  12  -6   4       94.28       70.94      9.84 o 
  14  -6   4        4.91        6.14      7.27 o 
  16  -6   4      183.69      175.86     13.18 o 
  18  -6   4      326.34      353.51     17.55 o 
  20  -6   4       21.74       17.76      9.34 o 
  22  -6   4       28.39       53.64     11.24 o 
 -31  -5   4       34.73       36.63      8.20 o 
 -29  -5   4      123.94      121.91     10.45 o 
 -27  -5   4      190.88      215.58     14.80 o 
 -25  -5   4        0.97        1.41      5.52 o 
 -23  -5   4       42.73       43.14      7.29 o 
 -21  -5   4      406.76      365.38     14.83 o 
 -19  -5   4      274.13      268.05     10.70 o 
 -17  -5   4      379.49      374.55     12.72 o 
 -15  -5   4       36.14       26.34      4.89 o 
 -13  -5   4      527.91      459.84     10.82 o 
 -11  -5   4      536.40      524.03     11.21 o 
  -9  -5   4      128.29      125.29      5.64 o 
  -7  -5   4      203.66      207.99      7.34 o 
  -5  -5   4      110.83      124.40      5.63 o 
  -3  -5   4      359.10      331.14     13.26 o 
  -1  -5   4       11.06        5.64      3.78 o 
   1  -5   4       72.58       83.04      6.93 o 
   3  -5   4      217.19      243.11     13.61 o 
   5  -5   4     1857.85     1738.36     29.97 o 
   7  -5   4      609.77      671.54     19.22 o 
   9  -5   4       64.03       71.88      6.33 o 
  11  -5   4      269.97      282.13      9.91 o 
  13  -5   4      207.21      211.36     10.18 o 
  15  -5   4      233.41      258.42     11.87 o 
  17  -5   4       37.91       19.63      6.28 o 
  19  -5   4       87.98       85.35     17.50 o 
  21  -5   4        5.36        3.94      8.17 o 
  23  -5   4       18.80       17.90     13.65 o 
  25  -5   4        6.13        8.80      9.42 o 
  27  -5   4       10.53        9.20     18.01 o 
 -34  -4   4        4.22        4.24      7.31 o 
 -32  -4   4       15.17        9.69     13.54 o 
 -30  -4   4       11.76        8.49      6.40 o 
 -28  -4   4      129.08       88.82      8.83 o 
 -26  -4   4      125.37      114.88      9.15 o 
 -24  -4   4       38.47       37.30      9.92 o 
 -22  -4   4      254.53      254.02     10.16 o 
 -20  -4   4      207.52      182.14      8.52 o 
 -18  -4   4     1304.19     1211.78     21.69 o 
 -16  -4   4      730.28      681.95     13.01 o 
 -14  -4   4       71.55       76.45      5.03 o 
 -12  -4   4      868.96      799.02     13.79 o 
 -10  -4   4      335.13      338.43      7.97 o 
  -8  -4   4      393.05      405.13      9.14 o 
  -6  -4   4      537.45      555.19     12.25 o 
  -4  -4   4      132.20      151.97     10.19 o 
  -2  -4   4      269.81      278.67      6.90 o 
   0  -4   4      158.24      181.59      7.19 o 
   2  -4   4       17.21       15.90      1.96 o 
   4  -4   4       90.54      100.01      7.28 o 
   6  -4   4      183.66      195.05      7.28 o 
   8  -4   4      132.70      173.25      6.75 o 
  10  -4   4      913.28      886.21     16.76 o 
  12  -4   4       18.02       32.96      4.83 o 
  14  -4   4       15.98       11.11      4.48 o 
  16  -4   4      186.33      195.82     10.73 o 
  18  -4   4       16.22        9.40      5.58 o 
  20  -4   4       67.12       76.22      7.90 o 
  22  -4   4       22.74       20.28      6.75 o 
  24  -4   4      115.66      132.64     15.88 o 
  26  -4   4       41.89       35.79      8.26 o 
  28  -4   4      193.59      200.55     12.74 o 
 -35  -3   4       12.34       26.68      8.18 o 
 -33  -3   4        2.53        8.11      6.93 o 
 -31  -3   4      155.46      136.80     10.31 o 
 -29  -3   4      135.49      131.82      9.70 o 
 -27  -3   4        8.86        5.12      5.49 o 
 -25  -3   4      223.10      228.63     13.41 o 
 -23  -3   4      209.28      183.40      8.48 o 
 -21  -3   4     1083.23      989.95     28.14 o 
 -19  -3   4      361.65      292.08      9.50 o 
 -17  -3   4      155.32      156.94      6.06 o 
 -15  -3   4        4.27        5.88      2.68 o 
 -13  -3   4      196.94      180.95      6.24 o 
 -11  -3   4     1333.15     1456.22     19.93 o 
  -9  -3   4      212.85      187.53      5.67 o 
  -7  -3   4      402.28      362.33      8.01 o 
  -5  -3   4       90.59       94.09      4.43 o 
  -3  -3   4     1323.43     1325.04     19.10 o 
  -1  -3   4     3250.82     3301.70     48.03 o 
   1  -3   4      117.64      119.95      5.01 o 
   3  -3   4      407.25      496.23     11.46 o 
   5  -3   4     1427.12     1517.24     21.97 o 
   7  -3   4      352.74      346.58      8.30 o 
   9  -3   4      610.24      664.95     12.65 o 
  11  -3   4      422.57      436.23     10.27 o 
  13  -3   4        4.09        0.06      3.36 o 
  15  -3   4      172.35      173.35      6.80 o 
  17  -3   4       62.22       62.84      5.21 o 
  19  -3   4      194.39      214.53      8.22 o 
  21  -3   4      156.57      182.56      7.90 o 
  23  -3   4      280.50      297.60     11.00 o 
  25  -3   4       46.69       36.44      6.42 o 
  27  -3   4        6.10        0.63      6.47 o 
  29  -3   4       17.40       14.48      7.72 o 
  31  -3   4       30.16       32.43      8.64 o 
 -38  -2   4      158.93      173.20     18.59 o 
 -36  -2   4       38.19       35.67      8.49 o 
 -34  -2   4       83.47       98.54      9.86 o 
 -32  -2   4       42.40       56.87      8.09 o 
 -30  -2   4      131.60      115.56      9.17 o 
 -28  -2   4       41.47       49.21      8.84 o 
 -26  -2   4      493.05      487.22     13.35 o 
 -24  -2   4       22.87       23.35      4.87 o 
 -22  -2   4      838.50      747.86     15.90 o 
 -20  -2   4     1160.86     1118.52     17.55 o 
 -18  -2   4      205.10      221.09      9.32 o 
 -16  -2   4      654.23      749.32     15.26 o 
 -14  -2   4      353.90      288.31      7.06 o 
 -12  -2   4      522.23      514.73      9.38 o 
 -10  -2   4      522.55      537.26     16.57 o 
  -8  -2   4      369.90      328.05      9.29 o 
  -6  -2   4     1215.42     1390.52     17.68 o 
  -4  -2   4      224.87      211.83      4.95 o 
  -2  -2   4     3326.16     3678.08     46.66 o 
   0  -2   4      480.09      634.67      9.20 o 
   2  -2   4     1114.71     1199.30     24.50 o 
   4  -2   4     1494.94     1723.36     31.82 o 
   6  -2   4     2008.59     2369.53     31.45 o 
   8  -2   4     2287.94     2264.75     30.76 o 
  10  -2   4      403.53      441.19      9.70 o 
  12  -2   4       30.73       36.29      4.17 o 
  14  -2   4      487.66      467.66     11.47 o 
  16  -2   4     1450.78     1445.97     21.04 o 
  18  -2   4     1109.25     1075.23     17.66 o 
  20  -2   4      576.71      587.76     12.56 o 
  22  -2   4      178.91      182.52     10.65 o 
  24  -2   4       28.66       17.45      4.69 o 
  26  -2   4      130.91      135.16      9.68 o 
  28  -2   4      186.39      184.42     12.15 o 
  30  -2   4       68.75       79.17     20.04 o 
  32  -2   4      108.23      128.79     13.05 o 
 -37  -1   4       58.21       52.61      9.14 o 
 -35  -1   4       36.44       23.90      7.56 o 
 -33  -1   4      117.53      121.25      9.87 o 
 -31  -1   4      196.65      189.53     10.96 o 
 -29  -1   4       34.31       54.99      9.88 o 
 -27  -1   4      658.54      654.61     15.77 o 
 -25  -1   4      515.16      552.50     13.73 o 
 -23  -1   4      191.82      190.20      7.11 o 
 -21  -1   4        0.66        1.99      2.97 o 
 -19  -1   4     2175.07     2235.50     28.82 o 
 -17  -1   4      499.47      525.90      9.02 o 
 -15  -1   4     1469.79     1503.97     20.38 o 
 -13  -1   4      761.20      826.93     12.74 o 
 -11  -1   4     2635.09     2917.60     31.84 o 
  -9  -1   4     3731.17     3958.90     41.81 o 
  -7  -1   4     7743.00     8097.06     96.11 o 
  -5  -1   4     5092.94     5240.56     53.50 o 
  -3  -1   4     3264.64     3125.58     35.79 o 
  -1  -1   4     4952.67     5110.63     56.80 o 
   1  -1   4      191.94      190.23      6.88 o 
   3  -1   4     3957.24     3898.79     44.10 o 
   5  -1   4      724.04      638.38      8.84 o 
   7  -1   4     1868.21     1954.42     22.17 o 
   9  -1   4      382.03      421.58      7.67 o 
  11  -1   4      749.85      759.12     13.87 o 
  13  -1   4      181.27      234.45      6.61 o 
  15  -1   4      726.10      720.21     12.54 o 
  17  -1   4      895.51      914.83     15.14 o 
  19  -1   4     2318.66     2291.29     30.68 o 
  21  -1   4      126.92      155.14      7.04 o 
  23  -1   4      319.42      341.66     10.19 o 
  25  -1   4       53.58       55.45      6.70 o 
  27  -1   4       73.98       80.50     13.89 o 
  29  -1   4       75.57       76.87      9.12 o 
  31  -1   4      100.53       91.55     11.64 o 
  33  -1   4       14.71       17.87     15.36 o 
 -38   0   4       46.46       57.01     11.13 o 
 -36   0   4      136.48      151.86     13.59 o 
 -34   0   4       12.70       12.05      6.94 o 
 -32   0   4      107.42      133.75      9.85 o 
 -30   0   4      276.86      291.67     12.43 o 
 -28   0   4       34.90       33.90      4.97 o 
 -26   0   4       31.14       28.03      4.51 o 
 -24   0   4       86.97       71.61      4.75 o 
 -22   0   4        2.74       -0.24      2.81 o 
 -20   0   4       73.03       61.85      3.91 o 
 -18   0   4     1129.93     1205.30     16.19 o 
 -16   0   4       16.97       11.65      2.40 o 
 -14   0   4     1063.06     1011.54     13.49 o 
 -12   0   4     4573.33     4790.62     50.48 o 
 -10   0   4     1252.13     1063.69     12.54 o 
  -8   0   4     1250.09     1472.66     15.12 o 
  -6   0   4       49.62       47.83      2.02 o 
  -4   0   4    46537.90    47437.00    474.48 o 
  -2   0   4     1780.67     1752.82     18.03 o 
   0   0   4     3637.94     3832.55     37.24 o 
   2   0   4    14037.97    13552.43    135.83 o 
   4   0   4     2143.94     2165.93     23.71 o 
   6   0   4       50.10       44.73      2.52 o 
   8   0   4      228.33      252.36      5.82 o 
  10   0   4       61.94       90.00      3.85 o 
  12   0   4     1923.24     1858.46     26.45 o 
  14   0   4     1235.91     1232.26     19.62 o 
  16   0   4        0.23        2.10      3.44 o 
  18   0   4       92.10      110.64      6.34 o 
  20   0   4      956.43      937.42     25.57 o 
  22   0   4       23.95       27.49      5.33 o 
  24   0   4      276.91      304.79     12.41 o 
  26   0   4       90.73       81.06      8.18 o 
  28   0   4       42.24       55.53      8.12 o 
  30   0   4        1.33       -2.24      6.83 o 
  32   0   4       32.02       39.04      8.69 o 
 -37   1   4       58.14       66.66     11.41 o 
 -35   1   4       36.22       33.99     11.01 o 
 -33   1   4      117.44      118.22     11.56 o 
 -31   1   4      196.71      209.02      9.72 o 
 -29   1   4       34.27       47.76      5.46 o 
 -27   1   4      659.42      669.94     14.27 o 
 -25   1   4      514.49      545.31     11.04 o 
 -23   1   4      191.96      199.39      6.69 o 
 -21   1   4        0.57        0.72      2.78 o 
 -19   1   4     2175.23     2181.72     26.50 o 
 -17   1   4      500.35      551.00      9.39 o 
 -15   1   4     1471.07     1516.21     18.74 o 
 -13   1   4      763.68      851.05     11.74 o 
 -11   1   4     2637.54     2871.31     31.66 o 
  -9   1   4     3735.31     3937.05     39.26 o 
  -7   1   4     7745.36     8029.94     82.68 o 
  -5   1   4     5095.92     5099.08     50.13 o 
  -3   1   4     3270.53     3108.41     29.41 o 
  -1   1   4     4949.33     5059.44     52.59 o 
   1   1   4      192.26      178.92      5.68 o 
   3   1   4     3956.64     3892.29     37.97 o 
   5   1   4      725.45      631.17     14.46 o 
   7   1   4     1867.52     1953.21     24.00 o 
   9   1   4      382.30      409.39      7.90 o 
  11   1   4      750.64      760.51     10.23 o 
  13   1   4      181.80      223.72      5.00 o 
  15   1   4      726.67      702.92     12.74 o 
  17   1   4      893.91      902.30     14.90 o 
  19   1   4     2319.05     2312.38     35.41 o 
  21   1   4      127.46      147.72      8.75 o 
  23   1   4      319.93      310.60     12.35 o 
  25   1   4       53.87       49.07      7.34 o 
  27   1   4       74.01       72.75      8.44 o 
  29   1   4       75.48       85.24     13.30 o 
  31   1   4      100.85      118.95     17.44 o 
  33   1   4       14.66       15.40      9.58 o 
 -38   2   4      158.46      176.63     15.00 o 
 -36   2   4       38.21       34.12      9.94 o 
 -34   2   4       83.72       74.86      8.99 o 
 -32   2   4       42.23       59.07     11.10 o 
 -30   2   4      131.59      121.12      7.49 o 
 -28   2   4       40.93       44.44      5.31 o 
 -26   2   4      493.21      488.13     10.69 o 
 -24   2   4       23.15       26.86      3.95 o 
 -22   2   4      836.69      779.19     12.93 o 
 -20   2   4     1160.10     1150.29     16.27 o 
 -18   2   4      205.53      229.77      6.32 o 
 -16   2   4      653.82      743.53     15.08 o 
 -14   2   4      355.08      290.31      6.41 o 
 -12   2   4      522.89      533.14      8.87 o 
 -10   2   4      523.46      580.31      9.00 o 
  -8   2   4      370.61      311.10      6.39 o 
  -6   2   4     1215.48     1350.12     16.83 o 
  -4   2   4      224.86      196.88      4.12 o 
  -2   2   4     3325.97     3663.84     34.57 o 
   0   2   4      482.60      638.75      8.88 o 
   2   2   4     1113.22     1148.11     29.29 o 
   4   2   4     1494.69     1710.71     24.51 o 
   6   2   4     2006.38     2371.09     26.58 o 
   8   2   4     2290.83     2271.68     25.63 o 
  10   2   4      403.68      448.82      8.84 o 
  12   2   4       30.68       39.31      4.03 o 
  14   2   4      488.18      458.19     10.62 o 
  16   2   4     1452.69     1396.89     22.73 o 
  18   2   4     1111.12     1080.11     19.28 o 
  20   2   4      576.78      569.98     13.63 o 
  22   2   4      178.85      174.59      9.66 o 
  24   2   4       28.73       34.23      8.03 o 
  26   2   4      131.42      134.38     14.32 o 
  28   2   4      186.51      182.61     16.13 o 
  30   2   4       68.88       69.64     11.12 o 
  32   2   4      108.52      107.48     13.03 o 
 -35   3   4       12.49        7.25      7.50 o 
 -33   3   4        2.59       -0.58      5.76 o 
 -31   3   4      156.10      160.76      9.24 o 
 -29   3   4      135.46      123.14      9.18 o 
 -27   3   4        8.87        8.92      4.30 o 
 -25   3   4      223.15      190.01      7.78 o 
 -23   3   4      208.96      198.30      9.27 o 
 -21   3   4     1082.74      977.24     15.13 o 
 -19   3   4      362.56      320.70      7.70 o 
 -17   3   4      155.27      147.75      5.29 o 
 -15   3   4        4.25        2.97      2.73 o 
 -13   3   4      197.28      177.31      5.59 o 
 -11   3   4     1335.05     1459.09     18.69 o 
  -9   3   4      213.19      197.63      4.68 o 
  -7   3   4      401.99      366.76      7.43 o 
  -5   3   4       90.53       88.75      3.55 o 
  -3   3   4     1323.72     1360.05     16.14 o 
  -1   3   4     3246.55     3335.84     36.83 o 
   1   3   4      117.63      137.81      4.61 o 
   3   3   4      408.20      488.65      9.71 o 
   5   3   4     1427.69     1512.93     23.16 o 
   7   3   4      352.44      341.33      9.17 o 
   9   3   4      608.52      663.45     13.64 o 
  11   3   4      422.09      427.56     16.19 o 
  13   3   4        4.08        2.85      3.75 o 
  15   3   4      172.18      149.07      8.35 o 
  17   3   4       61.54       64.29      7.25 o 
  19   3   4      194.29      215.42     10.39 o 
  21   3   4      156.37      152.65      9.69 o 
  23   3   4      279.72      293.04     12.56 o 
  25   3   4       46.49       40.33      8.10 o 
  27   3   4        6.27        3.91     13.18 o 
  29   3   4       17.23       -7.32      8.04 o 
  31   3   4       30.08       17.47      9.47 o 
 -34   4   4        4.18        4.82      7.51 o 
 -32   4   4       15.06       10.74      7.38 o 
 -30   4   4       11.73        8.29      7.82 o 
 -28   4   4      129.48      100.98      8.93 o 
 -26   4   4      125.92      121.51      9.12 o 
 -24   4   4       38.29       43.68      6.63 o 
 -22   4   4      254.76      276.69      9.93 o 
 -20   4   4      206.91      193.30     10.47 o 
 -18   4   4     1303.90     1161.45     18.78 o 
 -16   4   4      730.40      718.57     13.34 o 
 -14   4   4       71.48       68.22      4.66 o 
 -12   4   4      869.67      856.30     13.25 o 
 -10   4   4      335.18      308.09      8.82 o 
  -8   4   4      393.43      365.29      7.49 o 
  -6   4   4      537.94      612.53      9.61 o 
  -4   4   4      131.74      149.97      5.12 o 
  -2   4   4      269.23      301.71      7.07 o 
   0   4   4      157.99      166.07      6.66 o 
   2   4   4       17.24        6.71      2.46 o 
   4   4   4       90.61      106.83      5.82 o 
   6   4   4      183.03      202.94      8.33 o 
   8   4   4      133.21      169.11      7.45 o 
  10   4   4      912.80      892.42     17.54 o 
  12   4   4       17.92       28.94      4.98 o 
  14   4   4       15.90       11.53      5.24 o 
  16   4   4      185.88      185.33      9.97 o 
  18   4   4       16.17       14.86      9.67 o 
  20   4   4       67.33       75.75      8.25 o 
  22   4   4       22.69       24.10      6.89 o 
  24   4   4      115.33      121.17     10.09 o 
  26   4   4       41.86       33.90     10.72 o 
  28   4   4      193.19      187.18     18.49 o 
 -31   5   4       34.64       39.97      8.61 o 
 -29   5   4      123.90      120.03     10.34 o 
 -27   5   4      191.41      198.94     11.66 o 
 -25   5   4        0.98        6.17      6.04 o 
 -23   5   4       42.99       42.17      6.88 o 
 -21   5   4      405.99      389.61     14.54 o 
 -19   5   4      274.48      280.94     19.73 o 
 -17   5   4      379.84      376.24     11.32 o 
 -15   5   4       36.44       28.04      4.37 o 
 -13   5   4      528.27      516.11     10.49 o 
 -11   5   4      537.11      545.27     10.31 o 
  -9   5   4      128.61      128.72      5.27 o 
  -7   5   4      203.65      210.08      6.82 o 
  -5   5   4      110.46      103.67      5.05 o 
  -3   5   4      359.61      331.21      7.47 o 
  -1   5   4       11.11        7.80      2.77 o 
   1   5   4       72.43       96.75      6.42 o 
   3   5   4      216.79      246.75     10.37 o 
   5   5   4     1858.85     1674.28     27.64 o 
   7   5   4      608.95      648.73     15.13 o 
   9   5   4       63.81       64.87      6.23 o 
  11   5   4      269.95      272.84     10.47 o 
  13   5   4      206.91      228.74     11.10 o 
  15   5   4      233.21      269.66     12.23 o 
  17   5   4       38.06       32.96      7.12 o 
  19   5   4       88.24       94.37     11.44 o 
  21   5   4        5.37       -0.42      8.64 o 
  23   5   4       18.87       35.89      8.11 o 
  25   5   4        6.16        9.65      8.58 o 
  27   5   4       10.51        6.12      7.87 o 
 -28   6   4       48.66       36.83     10.21 o 
 -26   6   4      129.84       94.74     11.61 o 
 -24   6   4       15.57       25.33      7.39 o 
 -22   6   4      123.67      120.36      9.66 o 
 -20   6   4       48.14       49.20      7.39 o 
 -18   6   4       43.26       25.09      6.29 o 
 -16   6   4       51.89       59.02      7.02 o 
 -14   6   4      159.22      149.01      9.22 o 
 -12   6   4       38.31       35.84      5.53 o 
 -10   6   4       56.13       58.63      4.96 o 
  -8   6   4      224.97      216.15      8.39 o 
  -6   6   4      435.65      427.50     11.41 o 
  -4   6   4      149.53      144.86      7.00 o 
  -2   6   4      181.78      173.38      7.47 o 
   0   6   4        2.09        2.61      4.50 o 
   2   6   4      244.94      242.60      9.65 o 
   4   6   4       59.78       52.70      5.53 o 
   6   6   4       60.90      103.88      7.45 o 
   8   6   4       63.22       56.21      6.55 o 
  10   6   4      113.39      113.39     16.41 o 
  12   6   4       94.61       98.10      8.96 o 
  14   6   4        4.93        6.19      6.41 o 
  16   6   4      184.38      192.03     11.73 o 
  18   6   4      326.29      358.35     15.21 o 
  20   6   4       21.69       28.71      8.08 o 
  22   6   4       28.43       23.81      8.28 o 
 -23   7   4        3.96       12.67     11.61 o 
 -21   7   4       56.00       73.42     13.90 o 
 -19   7   4       14.22       18.30     10.87 o 
 -17   7   4       37.93       23.41     27.94 o 
 -15   7   4       27.77       17.06      7.79 o 
 -13   7   4       27.76       32.69      8.14 o 
 -11   7   4       55.82       64.39      7.95 o 
  -9   7   4        9.78        3.57      5.14 o 
  -7   7   4       34.27       38.34      6.25 o 
  -5   7   4      164.88      177.75      8.43 o 
  -3   7   4       62.20       60.15      6.05 o 
  -1   7   4       82.28       84.78      8.32 o 
   1   7   4      156.98      184.34     10.77 o 
   3   7   4        0.70        1.17      5.57 o 
   5   7   4       96.67      105.92     10.61 o 
   7   7   4      255.44      246.66     13.75 o 
   9   7   4      245.51      260.92     13.29 o 
  11   7   4       33.08       27.45      7.58 o 
  13   7   4       99.45      107.23     10.20 o 
  15   7   4      166.15      159.89     11.90 o 
  17   7   4       42.67       40.29      8.74 o 
 -14   8   4       78.84      101.59     28.47 o 
 -12   8   4        2.57        7.37     10.26 o 
 -10   8   4       65.34       72.03     14.66 o 
  -8   8   4       95.87      106.95     10.11 o 
  -6   8   4       30.11       29.94      7.52 o 
  -4   8   4       82.14       85.80     10.61 o 
  -2   8   4        2.29        6.04      7.27 o 
   0   8   4       35.82       44.34     11.75 o 
   2   8   4        4.09       -2.67      9.19 o 
   4   8   4        3.60       -3.96      9.53 o 
   6   8   4       39.37       71.26     13.40 o 
   8   8   4        9.73        0.94      9.92 o 
  10   8   4       28.18       21.79      9.16 o 
 -14  -8   5       13.83       14.19     15.55 o 
 -12  -8   5       44.22       42.32     11.59 o 
 -10  -8   5       10.46       11.15      8.17 o 
  -8  -8   5       36.78       41.31      9.65 o 
  -6  -8   5       13.18       29.88     18.02 o 
  -4  -8   5        2.85        1.31      6.25 o 
  -2  -8   5       57.22       50.05      8.36 o 
   0  -8   5       24.09       17.62      6.90 o 
   2  -8   5       20.28       14.94      8.96 o 
   4  -8   5       82.67       88.58     12.03 o 
   6  -8   5       55.24       42.35     10.71 o 
   8  -8   5       14.68       13.88      9.81 o 
 -23  -7   5       21.13       11.38      9.26 o 
 -21  -7   5       13.25       14.92      8.24 o 
 -19  -7   5        6.66        2.39      7.42 o 
 -17  -7   5       91.81       88.45     13.20 o 
 -15  -7   5      164.55      166.14     12.73 o 
 -13  -7   5       14.25        4.96      6.71 o 
 -11  -7   5        8.07       14.44      9.04 o 
  -9  -7   5       74.04       72.11     13.65 o 
  -7  -7   5       31.41       33.58      7.24 o 
  -5  -7   5       42.87       34.98      8.11 o 
  -3  -7   5      103.49       88.40      9.98 o 
  -1  -7   5      151.67      155.52     36.67 o 
   1  -7   5       27.83       38.39      8.40 o 
   3  -7   5      120.43      129.02     11.60 o 
   5  -7   5      121.34      144.77     10.73 o 
   7  -7   5      113.00      113.85     11.78 o 
   9  -7   5       83.07       94.46     18.33 o 
  11  -7   5        4.17        4.54      8.60 o 
  13  -7   5      144.01      182.99     14.65 o 
  15  -7   5       59.58       64.47     13.12 o 
 -28  -6   5       94.93       80.10     10.00 o 
 -26  -6   5       30.97       28.85      8.00 o 
 -24  -6   5       71.12       73.14      9.28 o 
 -22  -6   5      118.26      124.97      9.98 o 
 -20  -6   5        6.87        7.26      8.58 o 
 -18  -6   5       25.86       22.59      7.51 o 
 -16  -6   5       12.59        2.95      5.98 o 
 -14  -6   5       57.29       42.79      6.68 o 
 -12  -6   5       73.38       56.15      6.96 o 
 -10  -6   5       77.67       63.87      8.18 o 
  -8  -6   5      247.59      241.31     10.53 o 
  -6  -6   5       60.15       68.25      6.80 o 
  -4  -6   5      122.43      109.06      9.42 o 
  -2  -6   5       79.70       85.23     10.66 o 
   0  -6   5      140.04      150.93     13.06 o 
   2  -6   5       30.05       24.70      8.33 o 
   4  -6   5       16.79       17.87      6.92 o 
   6  -6   5       35.32       50.46      8.45 o 
   8  -6   5      111.70      105.54      8.98 o 
  10  -6   5        0.02        0.98      6.86 o 
  12  -6   5        3.59        7.67      7.32 o 
  14  -6   5      103.26      108.47     11.37 o 
  16  -6   5       52.28       47.14     10.14 o 
  18  -6   5       63.37       68.67     11.26 o 
  20  -6   5       61.18       49.70     11.08 o 
  22  -6   5        4.09       14.94     11.71 o 
 -31  -5   5      139.83      122.28     10.94 o 
 -29  -5   5       11.48       26.85      7.49 o 
 -27  -5   5      126.83      122.99     13.96 o 
 -25  -5   5      249.84      244.50     12.40 o 
 -23  -5   5      174.39      167.18     14.79 o 
 -21  -5   5      247.16      261.76     11.88 o 
 -19  -5   5      136.52      123.88      7.82 o 
 -17  -5   5      283.81      263.05     10.05 o 
 -15  -5   5      129.84      116.94      7.12 o 
 -13  -5   5      350.39      326.52      9.13 o 
 -11  -5   5      322.18      305.59      8.67 o 
  -9  -5   5      452.83      391.05     10.62 o 
  -7  -5   5       87.18       70.37      5.81 o 
  -5  -5   5      242.83      225.55      8.10 o 
  -3  -5   5      234.77      207.18     10.94 o 
  -1  -5   5      161.88      137.15     11.48 o 
   1  -5   5       66.48       59.75      9.15 o 
   3  -5   5       65.25       85.26     10.16 o 
   5  -5   5        2.61       13.74      6.12 o 
   7  -5   5      596.41      559.29     17.79 o 
   9  -5   5      190.53      183.57     11.31 o 
  11  -5   5       20.94       27.47      6.47 o 
  13  -5   5       54.31       35.93      7.00 o 
  15  -5   5        9.09       11.86      7.62 o 
  17  -5   5       74.02       67.42      9.87 o 
  19  -5   5      188.10      205.65     13.93 o 
  21  -5   5       36.68       30.51      9.43 o 
  23  -5   5       25.61       35.44     10.01 o 
  25  -5   5       31.21       25.35     10.10 o 
 -34  -4   5      120.57      121.92     17.47 o 
 -32  -4   5       89.65       86.71     10.66 o 
 -30  -4   5      143.50      129.48     11.18 o 
 -28  -4   5       24.91       19.80      6.86 o 
 -26  -4   5       46.51       37.79      6.96 o 
 -24  -4   5      238.11      220.76     14.10 o 
 -22  -4   5      351.71      361.90     11.69 o 
 -20  -4   5      513.97      462.90     13.87 o 
 -18  -4   5       81.94       87.98      6.38 o 
 -16  -4   5      700.44      626.30     12.41 o 
 -14  -4   5       56.09       66.05      4.62 o 
 -12  -4   5      120.85      119.21      5.38 o 
 -10  -4   5      165.02      174.83      6.04 o 
  -8  -4   5      261.16      227.05      7.04 o 
  -6  -4   5      312.11      294.63      7.68 o 
  -4  -4   5      226.55      219.39      7.87 o 
  -2  -4   5      450.21      419.88      9.02 o 
   0  -4   5      654.39      687.73     13.56 o 
   2  -4   5      824.12      914.04     73.47 o 
   4  -4   5      419.29      432.29     17.81 o 
   6  -4   5      829.86      829.99     17.61 o 
   8  -4   5      155.34      126.77      7.20 o 
  10  -4   5      284.29      295.50      9.14 o 
  12  -4   5      253.64      318.14     11.41 o 
  14  -4   5       23.62       25.96      5.08 o 
  16  -4   5       20.51       14.85      5.08 o 
  18  -4   5      258.91      280.97     11.98 o 
  20  -4   5       29.91       23.12      6.74 o 
  22  -4   5       63.37       61.61      8.29 o 
  24  -4   5       77.34       81.87      9.05 o 
  26  -4   5       46.23       54.10      8.98 o 
  28  -4   5        7.38        0.34      8.95 o 
 -35  -3   5      186.99      197.70     12.84 o 
 -33  -3   5       12.43        9.21      6.86 o 
 -31  -3   5        6.33        5.88      6.08 o 
 -29  -3   5       70.13       54.98      7.68 o 
 -27  -3   5      111.98      104.66      8.58 o 
 -25  -3   5      168.21      182.60      9.79 o 
 -23  -3   5      934.00      831.47     17.79 o 
 -21  -3   5      324.85      317.29     11.26 o 
 -19  -3   5      521.52      514.20     11.17 o 
 -17  -3   5      131.16      128.49      7.12 o 
 -15  -3   5     1257.82     1263.47     19.73 o 
 -13  -3   5       22.31       18.14      3.05 o 
 -11  -3   5       48.99       50.82      3.63 o 
  -9  -3   5      298.58      296.73      7.55 o 
  -7  -3   5     1380.67     1367.02     20.14 o 
  -5  -3   5      391.29      495.10      9.44 o 
  -3  -3   5       29.32       53.55      3.95 o 
  -1  -3   5      126.42      123.10      4.36 o 
   1  -3   5      265.50      272.27      7.20 o 
   3  -3   5      512.18      479.21     10.09 o 
   5  -3   5     2564.37     2586.23     34.66 o 
   7  -3   5      332.05      310.57      9.06 o 
   9  -3   5       83.75       86.78      4.99 o 
  11  -3   5       98.99      123.51      5.94 o 
  13  -3   5      542.59      576.13     12.66 o 
  15  -3   5      174.17      174.76      7.90 o 
  17  -3   5      481.32      463.82     11.22 o 
  19  -3   5      137.16      129.65      7.83 o 
  21  -3   5       55.72       51.64      8.54 o 
  23  -3   5      324.51      342.97     13.35 o 
  25  -3   5       80.61       88.75      9.13 o 
  27  -3   5       40.18       28.38      9.53 o 
  29  -3   5       86.55       67.32     13.07 o 
 -38  -2   5        8.68        4.53      7.63 o 
 -36  -2   5      155.16      153.70     11.73 o 
 -34  -2   5        7.67       -4.52      6.50 o 
 -32  -2   5       29.81       29.74      7.49 o 
 -30  -2   5       29.90       21.81      6.41 o 
 -28  -2   5       39.93       30.82      6.44 o 
 -26  -2   5      116.22       94.63      9.66 o 
 -24  -2   5      182.17      182.30      8.48 o 
 -22  -2   5     1054.95     1065.57     17.59 o 
 -20  -2   5      149.65      187.67      6.95 o 
 -18  -2   5       20.29       16.96      3.68 o 
 -16  -2   5      276.83      292.38     10.99 o 
 -14  -2   5      326.23      304.11      7.33 o 
 -12  -2   5      238.78      206.41      7.04 o 
 -10  -2   5     2862.99     2896.44     37.12 o 
  -8  -2   5      226.01      211.59      6.07 o 
  -6  -2   5     1774.14     1821.37     26.37 o 
  -4  -2   5     2999.43     2981.55     38.26 o 
  -2  -2   5     1298.78     1287.38     20.86 o 
   0  -2   5      827.71      855.38     14.83 o 
   2  -2   5      122.86      115.17      5.16 o 
   4  -2   5     2230.95     2367.26     30.50 o 
   6  -2   5      161.00      134.34      5.19 o 
   8  -2   5      342.43      298.34      8.41 o 
  10  -2   5      282.48      287.79      7.94 o 
  12  -2   5      704.60      679.44     13.19 o 
  14  -2   5      547.29      521.57     12.00 o 
  16  -2   5      218.10      221.82     11.30 o 
  18  -2   5      148.93      165.21      7.09 o 
  20  -2   5      160.82      150.11      7.21 o 
  22  -2   5       16.56       12.36      4.72 o 
  24  -2   5       29.26       26.50      6.58 o 
  26  -2   5       45.65       42.49      7.01 o 
  28  -2   5       63.95       75.27     10.61 o 
  30  -2   5       32.05       35.97      9.60 o 
 -37  -1   5       77.02       78.99     10.12 o 
 -35  -1   5      362.69      408.99     16.22 o 
 -33  -1   5       53.91       56.52      8.28 o 
 -31  -1   5       66.41       67.10      8.09 o 
 -29  -1   5       14.54        6.23      6.47 o 
 -27  -1   5      510.65      467.75     13.24 o 
 -25  -1   5      698.46      686.36     15.85 o 
 -23  -1   5     3323.79     3134.56     40.03 o 
 -21  -1   5     1612.81     1577.13     22.40 o 
 -19  -1   5     1041.44      966.98     15.61 o 
 -17  -1   5      248.58      266.90      7.18 o 
 -15  -1   5     1517.29     1416.77     19.64 o 
 -13  -1   5      156.39      169.47      9.48 o 
 -11  -1   5      502.15      525.19      9.23 o 
  -9  -1   5     2474.26     2838.75     31.20 o 
  -7  -1   5     7008.93     7125.61     73.58 o 
  -5  -1   5     1190.03     1384.47     16.82 o 
  -3  -1   5      882.72      915.03     12.48 o 
  -1  -1   5     3099.98     3143.98     33.32 o 
   1  -1   5     2148.45     2314.37     25.26 o 
   3  -1   5      408.53      442.50      6.73 o 
   5  -1   5      218.07      288.49      8.82 o 
   7  -1   5      149.04      145.22      4.60 o 
   9  -1   5      119.87      129.05      4.49 o 
  11  -1   5      197.24      191.35      6.67 o 
  13  -1   5      128.63      119.86      8.88 o 
  15  -1   5      101.31      111.81      5.45 o 
  17  -1   5      607.13      648.37     12.74 o 
  19  -1   5      428.69      483.48     11.86 o 
  21  -1   5      638.98      680.60     21.45 o 
  23  -1   5      104.60       95.88      7.42 o 
  25  -1   5       82.49       88.10      8.72 o 
  27  -1   5       74.30       74.69      8.87 o 
  29  -1   5       71.00       89.53      9.66 o 
  31  -1   5       46.26       54.11     10.51 o 
 -38   0   5       35.65       49.53     15.17 o 
 -36   0   5      237.84      237.73     13.43 o 
 -34   0   5      177.28      171.32     11.41 o 
 -32   0   5      108.61      103.41      9.19 o 
 -30   0   5       21.83       29.81      6.52 o 
 -28   0   5      108.20      118.48      8.28 o 
 -26   0   5       23.31       24.82      4.47 o 
 -24   0   5      754.21      748.40     14.21 o 
 -22   0   5      660.61      684.97     11.90 o 
 -20   0   5      111.34      112.21      7.15 o 
 -18   0   5      227.53      254.95      6.46 o 
 -16   0   5      311.02      297.12      6.60 o 
 -14   0   5     1193.11     1146.39     15.01 o 
 -12   0   5     1028.34     1045.73     12.75 o 
 -10   0   5      372.52      402.75      6.47 o 
  -8   0   5     3393.94     3782.59     33.73 o 
  -6   0   5     5873.30     5843.51     60.63 o 
  -4   0   5     9396.81     9800.78     92.92 o 
  -2   0   5     3297.93     3419.19     33.81 o 
   0   0   5     1968.86     2000.31     22.17 o 
   2   0   5     1426.16     1399.07     16.31 o 
   4   0   5      644.24      767.09     10.27 o 
   6   0   5     1133.94     1242.66     15.24 o 
   8   0   5     3862.85     4024.61     43.01 o 
  10   0   5        5.52        7.84      2.35 o 
  12   0   5      440.01      471.00      9.14 o 
  14   0   5      387.85      349.99     11.50 o 
  16   0   5      304.62      295.49     12.35 o 
  18   0   5     1524.17     1491.58     26.92 o 
  20   0   5      121.81      138.31      9.00 o 
  22   0   5       22.80       13.12      5.91 o 
  24   0   5      144.25      146.60      9.70 o 
  26   0   5       11.82       16.81      6.84 o 
  28   0   5       24.09       35.06      7.78 o 
  30   0   5      215.92      241.54     21.23 o 
  32   0   5        3.98       -0.51     10.79 o 
 -37   1   5       77.00       87.61     19.08 o 
 -35   1   5      362.64      410.36     27.92 o 
 -33   1   5       53.79       60.71      8.13 o 
 -31   1   5       66.41       68.38      6.76 o 
 -29   1   5       14.49        7.07      4.07 o 
 -27   1   5      509.59      495.02     10.92 o 
 -25   1   5      698.50      700.60     12.76 o 
 -23   1   5     3322.85     3144.82     36.96 o 
 -21   1   5     1613.05     1505.89     20.37 o 
 -19   1   5     1040.27      978.36     14.31 o 
 -17   1   5      247.93      263.70      6.55 o 
 -15   1   5     1518.36     1434.36     18.06 o 
 -13   1   5      156.71      152.46      4.74 o 
 -11   1   5      503.13      529.14      8.52 o 
  -9   1   5     2474.49     2830.01     29.44 o 
  -7   1   5     6996.17     7154.78     65.19 o 
  -5   1   5     1191.90     1373.20     13.61 o 
  -3   1   5      882.26      885.27     10.85 o 
  -1   1   5     3103.65     3097.04     33.68 o 
   1   1   5     2147.79     2312.03     25.78 o 
   3   1   5      407.55      440.37      6.46 o 
   5   1   5      218.64      279.14      7.82 o 
   7   1   5      148.85      146.97      4.59 o 
   9   1   5      119.68      131.50      6.27 o 
  11   1   5      197.75      180.89      4.54 o 
  13   1   5      128.64      124.08      4.58 o 
  15   1   5      101.53      115.63      9.68 o 
  17   1   5      607.71      692.44     16.27 o 
  19   1   5      429.59      454.38     15.96 o 
  21   1   5      639.46      657.07     22.28 o 
  23   1   5      104.59      101.75      8.58 o 
  25   1   5       82.49       79.13      9.78 o 
  27   1   5       73.97       58.78      9.96 o 
  29   1   5       71.50       78.37     11.14 o 
  31   1   5       46.36       71.11     11.02 o 
 -38   2   5        8.71        3.02      8.65 o 
 -36   2   5      155.22      155.04     17.28 o 
 -34   2   5        7.65       13.26      7.05 o 
 -32   2   5       29.67       13.30      5.67 o 
 -30   2   5       29.84       33.71      5.85 o 
 -28   2   5       39.60       43.36      4.83 o 
 -26   2   5      116.28      106.97      5.76 o 
 -24   2   5      182.44      174.45      6.53 o 
 -22   2   5     1055.34     1086.36     16.23 o 
 -20   2   5      149.18      172.67      6.02 o 
 -18   2   5       20.17       20.03      3.03 o 
 -16   2   5      277.96      287.55      7.54 o 
 -14   2   5      326.75      284.26      7.29 o 
 -12   2   5      238.50      245.16      5.96 o 
 -10   2   5     2864.65     2763.12     34.63 o 
  -8   2   5      226.33      215.12      5.18 o 
  -6   2   5     1773.48     1808.70     29.50 o 
  -4   2   5     3003.36     2994.19     29.21 o 
  -2   2   5     1297.31     1292.86     15.25 o 
   0   2   5      826.18      859.96     13.32 o 
   2   2   5      123.35      119.44      4.44 o 
   4   2   5     2231.30     2301.88     32.16 o 
   6   2   5      161.02      134.68      6.35 o 
   8   2   5      342.38      316.16      6.61 o 
  10   2   5      282.28      281.36      7.75 o 
  12   2   5      704.59      657.08     14.14 o 
  14   2   5      547.46      512.32     11.81 o 
  16   2   5      218.85      196.89     10.99 o 
  18   2   5      148.79      139.54     10.09 o 
  20   2   5      160.17      167.75     11.19 o 
  22   2   5       16.58       22.47     10.09 o 
  24   2   5       29.02       23.37      9.14 o 
  26   2   5       45.85       41.56      8.90 o 
  28   2   5       63.68       63.38     10.28 o 
  30   2   5       31.96       37.27     11.07 o 
 -35   3   5      186.25      210.24     12.67 o 
 -33   3   5       12.42       10.91      7.04 o 
 -31   3   5        6.20        3.79      6.42 o 
 -29   3   5       70.43       84.15      8.32 o 
 -27   3   5      112.53       88.61      7.16 o 
 -25   3   5      167.95      170.12      8.16 o 
 -23   3   5      934.84      864.23     15.74 o 
 -21   3   5      325.20      293.36      7.91 o 
 -19   3   5      522.58      508.24      9.93 o 
 -17   3   5      131.12      132.54      5.76 o 
 -15   3   5     1258.66     1289.00     18.92 o 
 -13   3   5       22.21       32.00      4.08 o 
 -11   3   5       48.47       52.72      3.50 o 
  -9   3   5      298.94      294.85      7.09 o 
  -7   3   5     1382.05     1388.62     18.17 o 
  -5   3   5      391.37      503.37      8.11 o 
  -3   3   5       29.77       48.29      2.65 o 
  -1   3   5      126.56      134.13      4.44 o 
   1   3   5      265.62      271.51      9.13 o 
   3   3   5      510.76      461.24     10.60 o 
   5   3   5     2563.23     2558.17     40.66 o 
   7   3   5      331.47      300.75      9.52 o 
   9   3   5       83.97       95.19      5.88 o 
  11   3   5       99.44      113.35      6.45 o 
  13   3   5      541.77      551.45     13.38 o 
  15   3   5      173.87      155.12      8.75 o 
  17   3   5      480.66      464.81     16.77 o 
  19   3   5      137.09      127.53      8.94 o 
  21   3   5       55.77       54.12      7.54 o 
  23   3   5      325.03      326.61     13.58 o 
  25   3   5       80.72       59.15      9.99 o 
  27   3   5       40.15       32.22      9.50 o 
  29   3   5       86.52       86.57     12.15 o 
 -34   4   5      120.19      114.40     10.95 o 
 -32   4   5       89.28       69.88      9.15 o 
 -30   4   5      143.76      137.66     10.28 o 
 -28   4   5       25.05       28.11      6.96 o 
 -26   4   5       46.43       46.00      7.20 o 
 -24   4   5      237.32      227.36      9.71 o 
 -22   4   5      350.82      352.84     14.47 o 
 -20   4   5      514.74      518.49     12.17 o 
 -18   4   5       82.19       70.59      5.28 o 
 -16   4   5      701.76      645.85     12.69 o 
 -14   4   5       56.38       73.13      4.51 o 
 -12   4   5      120.47      111.97      5.07 o 
 -10   4   5      165.20      150.94      5.22 o 
  -8   4   5      260.99      219.29      6.88 o 
  -6   4   5      312.35      301.87      7.57 o 
  -4   4   5      227.04      247.14      6.26 o 
  -2   4   5      449.81      427.29      8.76 o 
   0   4   5      654.10      699.75     11.74 o 
   2   4   5      825.06      910.05     16.09 o 
   4   4   5      418.41      422.68     11.83 o 
   6   4   5      829.69      829.28     18.57 o 
   8   4   5      154.83      135.74      7.11 o 
  10   4   5      284.93      290.85     10.01 o 
  12   4   5      253.27      334.69     11.01 o 
  14   4   5       23.48       30.51      7.07 o 
  16   4   5       20.38       11.18      5.47 o 
  18   4   5      258.95      275.87     12.33 o 
  20   4   5       29.71       31.35      7.18 o 
  22   4   5       63.31       59.13      9.74 o 
  24   4   5       77.45       81.40      9.53 o 
  26   4   5       46.02       21.09     12.63 o 
  28   4   5        7.38        9.76      9.23 o 
 -31   5   5      139.88      127.84     13.62 o 
 -29   5   5       11.55       16.06      7.22 o 
 -27   5   5      126.56      121.10      9.97 o 
 -25   5   5      249.82      221.85     18.40 o 
 -23   5   5      174.54      168.48     10.22 o 
 -21   5   5      247.52      259.66     11.88 o 
 -19   5   5      135.54      121.97      7.55 o 
 -17   5   5      283.69      269.36      8.93 o 
 -15   5   5      129.96      120.43      6.01 o 
 -13   5   5      350.15      333.98      8.72 o 
 -11   5   5      322.83      325.92      8.00 o 
  -9   5   5      453.15      396.70      8.62 o 
  -7   5   5       87.04       57.97      4.92 o 
  -5   5   5      242.31      253.87      8.26 o 
  -3   5   5      234.43      223.26      7.12 o 
  -1   5   5      161.78      164.57      6.22 o 
   1   5   5       66.60       64.94      4.63 o 
   3   5   5       65.17       73.79      6.15 o 
   5   5   5        2.64       14.95      5.19 o 
   7   5   5      596.50      508.69     13.58 o 
   9   5   5      190.39      174.90      8.81 o 
  11   5   5       20.92       30.84      6.69 o 
  13   5   5       54.24       44.25      7.00 o 
  15   5   5        9.14        7.70      5.99 o 
  17   5   5       74.70       87.69      9.06 o 
  19   5   5      188.34      197.21     12.92 o 
  21   5   5       36.83       30.97      7.89 o 
  23   5   5       25.66       30.67      8.19 o 
  25   5   5       31.18       39.15      9.02 o 
 -28   6   5       94.95       74.76     14.50 o 
 -26   6   5       30.87       32.53      9.44 o 
 -24   6   5       71.22       78.79     10.83 o 
 -22   6   5      118.62      112.11     11.28 o 
 -20   6   5        6.89       16.00      7.22 o 
 -18   6   5       25.85       20.14      7.24 o 
 -16   6   5       12.61       23.25      7.38 o 
 -14   6   5       56.96       48.66      6.22 o 
 -12   6   5       73.52       64.72      6.38 o 
 -10   6   5       77.85       74.73      6.81 o 
  -8   6   5      248.56      233.41      8.87 o 
  -6   6   5       59.96       72.19      6.54 o 
  -4   6   5      122.42      117.84      6.73 o 
  -2   6   5       79.59       90.21      6.14 o 
   0   6   5      140.12      126.97      7.81 o 
   2   6   5       29.85       24.15      5.17 o 
   4   6   5       16.84       24.95      5.99 o 
   6   6   5       35.36       40.88      6.92 o 
   8   6   5      111.67      109.02      9.06 o 
  10   6   5        0.02       -5.00      5.00 o 
  12   6   5        3.60        1.52      5.99 o 
  14   6   5      103.50      121.65     12.87 o 
  16   6   5       52.22       52.41      8.61 o 
  18   6   5       63.43       54.76      9.04 o 
  20   6   5       60.95       64.15      9.65 o 
  22   6   5        4.12        0.13      7.45 o 
 -23   7   5       20.87       16.95     11.46 o 
 -21   7   5       13.16        4.04     10.44 o 
 -19   7   5        6.63       -3.36      7.39 o 
 -17   7   5       91.79       90.12     10.66 o 
 -15   7   5      164.67      170.24     12.72 o 
 -13   7   5       14.21       21.68      6.80 o 
 -11   7   5        8.06        2.82      5.98 o 
  -9   7   5       74.04       71.67      7.28 o 
  -7   7   5       31.51       28.30      5.54 o 
  -5   7   5       42.96       36.88      6.09 o 
  -3   7   5      103.67      106.52      8.14 o 
  -1   7   5      151.61      143.21      9.07 o 
   1   7   5       27.84       34.56      8.89 o 
   3   7   5      120.09      155.25     12.19 o 
   5   7   5      121.35      145.02     12.31 o 
   7   7   5      113.05      117.28     11.61 o 
   9   7   5       83.32       87.08     11.04 o 
  11   7   5        4.19        1.34      7.68 o 
  13   7   5      144.23      154.54     13.36 o 
  15   7   5       59.48       48.84     10.35 o 
 -14   8   5       13.87       12.85     11.12 o 
 -12   8   5       44.18       44.98     10.13 o 
 -10   8   5       10.40       20.10      7.53 o 
  -8   8   5       36.69       29.42      7.06 o 
  -6   8   5       13.04       21.39      7.36 o 
  -4   8   5        2.87        9.95      7.99 o 
  -2   8   5       57.26       58.94      8.83 o 
   0   8   5       24.16        8.15      8.35 o 
   2   8   5       20.26       16.68     15.09 o 
   4   8   5       82.65      102.52     25.82 o 
   6   8   5       54.93       70.78     13.93 o 
   8   8   5       14.70        3.91     10.74 o 
 -12  -8   6       33.75       33.96     11.92 o 
 -10  -8   6       17.87       19.39      8.62 o 
  -8  -8   6       13.53       21.27      8.89 o 
  -6  -8   6       69.73       75.85     10.99 o 
  -4  -8   6      186.46      205.27     14.56 o 
  -2  -8   6       23.53       15.58      7.52 o 
   0  -8   6        8.75       11.36     12.43 o 
   2  -8   6       29.23       30.49      9.84 o 
   4  -8   6      142.06      115.11     13.29 o 
 -21  -7   6       13.95       22.07      8.56 o 
 -19  -7   6       22.87       33.23      9.16 o 
 -17  -7   6       58.02       62.46     10.05 o 
 -15  -7   6        1.16       -0.86      6.91 o 
 -13  -7   6        1.45        1.11      6.75 o 
 -11  -7   6       15.87       11.56      7.49 o 
  -9  -7   6       99.85      111.13     11.22 o 
  -7  -7   6       18.80       26.98      6.71 o 
  -5  -7   6       14.34        8.02      8.24 o 
  -3  -7   6       65.02       74.29      9.79 o 
  -1  -7   6       57.73       40.47     10.68 o 
   1  -7   6        2.65       -0.06      7.40 o 
   3  -7   6       46.33       60.20      9.84 o 
   5  -7   6       37.45       33.68     11.24 o 
   7  -7   6      130.58      143.75     14.87 o 
   9  -7   6       41.97       46.67     10.06 o 
  11  -7   6       19.28       26.71      9.86 o 
  13  -7   6       20.81       10.16      9.32 o 
 -28  -6   6       26.88       32.55      9.55 o 
 -26  -6   6        9.95       11.27      9.04 o 
 -24  -6   6        5.84        4.88      7.43 o 
 -22  -6   6       99.41      102.79     23.40 o 
 -20  -6   6       25.74       38.03      8.49 o 
 -18  -6   6       37.70       32.67     14.27 o 
 -16  -6   6      113.32       99.69     10.01 o 
 -14  -6   6       37.25       26.59      7.32 o 
 -12  -6   6       72.61       78.15      7.41 o 
 -10  -6   6      131.31      137.84      9.84 o 
  -8  -6   6       46.84       47.93      6.43 o 
  -6  -6   6      144.51      140.45     10.61 o 
  -4  -6   6       57.52       53.98      9.74 o 
  -2  -6   6       42.14       35.70      9.76 o 
   0  -6   6       56.34       81.48     20.39 o 
   2  -6   6       79.54       76.37      9.23 o 
   4  -6   6      207.82      216.18     14.70 o 
   6  -6   6      221.44      222.33     13.41 o 
   8  -6   6       52.59       51.65     10.65 o 
  10  -6   6       18.40       36.10      7.66 o 
  12  -6   6       28.18       27.81      8.87 o 
  14  -6   6       65.49       67.69     10.72 o 
  16  -6   6       57.18       64.61     10.93 o 
  18  -6   6       24.57       15.89      9.50 o 
  20  -6   6       37.24       40.34     11.08 o 
 -31  -5   6      168.03      184.67     19.95 o 
 -29  -5   6       96.30       95.54      9.80 o 
 -27  -5   6       27.66       18.48      6.91 o 
 -25  -5   6       27.77       30.95      7.04 o 
 -23  -5   6      181.09      158.34     10.17 o 
 -21  -5   6       17.48       15.68      7.43 o 
 -19  -5   6       10.12       12.17      6.35 o 
 -17  -5   6      382.50      378.96     11.73 o 
 -15  -5   6      962.65      928.44     18.56 o 
 -13  -5   6      533.94      557.56     22.23 o 
 -11  -5   6      230.20      216.43      9.93 o 
  -9  -5   6      525.40      497.88     13.47 o 
  -7  -5   6       82.92       74.65      8.45 o 
  -5  -5   6      364.51      349.42     13.11 o 
  -3  -5   6      217.31      215.97     14.08 o 
  -1  -5   6      198.32      214.00     14.21 o 
   1  -5   6      106.47       85.64     10.57 o 
   3  -5   6      265.72      236.29     15.47 o 
   5  -5   6       31.43       33.34      7.12 o 
   7  -5   6        1.49       -0.73      6.19 o 
   9  -5   6       12.23       11.33      6.86 o 
  11  -5   6       92.11      119.78     10.52 o 
  13  -5   6       68.05       99.71     10.37 o 
  15  -5   6       32.02       42.44      8.74 o 
  17  -5   6      501.10      519.29     20.04 o 
  19  -5   6       23.04       26.05      9.06 o 
  21  -5   6       33.45       39.77     10.03 o 
  23  -5   6        8.92       -3.03      9.12 o 
 -34  -4   6      268.78      275.71     14.72 o 
 -32  -4   6       85.10       95.23     11.82 o 
 -30  -4   6       67.82       74.53     10.03 o 
 -28  -4   6       86.82       95.51     10.13 o 
 -26  -4   6       17.04       19.57      6.44 o 
 -24  -4   6       63.29       61.57      7.47 o 
 -22  -4   6     1202.43     1108.45     21.61 o 
 -20  -4   6       17.67        5.15      4.55 o 
 -18  -4   6     1917.37     1767.46     25.62 o 
 -16  -4   6      172.87      172.80      8.32 o 
 -14  -4   6       44.32       41.36      4.22 o 
 -12  -4   6      855.71      779.27     13.72 o 
 -10  -4   6     1021.57      986.40     16.73 o 
  -8  -4   6      439.04      435.09     16.45 o 
  -6  -4   6     1158.78      996.73     17.28 o 
  -4  -4   6      285.58      313.81      9.54 o 
  -2  -4   6       57.58       67.08      8.17 o 
   0  -4   6       40.72       56.95      8.19 o 
   2  -4   6      136.88      160.94     11.88 o 
   4  -4   6       59.94       36.47      7.87 o 
   6  -4   6      307.95      233.20     14.64 o 
   8  -4   6      314.89      276.83     14.87 o 
  10  -4   6       19.54       17.36      6.65 o 
  12  -4   6       35.34       25.50      5.51 o 
  14  -4   6       86.06       80.42      7.35 o 
  16  -4   6       40.28       31.93      6.02 o 
  18  -4   6      108.64      107.07      9.38 o 
  20  -4   6       42.44       42.54      9.21 o 
  22  -4   6       39.95       46.36      9.92 o 
  24  -4   6       15.51       15.53      9.20 o 
  26  -4   6       10.32       13.88      7.88 o 
 -35  -3   6      168.70      170.09     12.24 o 
 -33  -3   6        3.33       -6.32      6.32 o 
 -31  -3   6       29.81       31.85      9.45 o 
 -29  -3   6       27.48       20.79      6.51 o 
 -27  -3   6       60.81       54.45      7.29 o 
 -25  -3   6       72.80       74.65      7.60 o 
 -23  -3   6      404.34      397.18     11.97 o 
 -21  -3   6      127.16      132.29      6.29 o 
 -19  -3   6      328.41      292.98      8.56 o 
 -17  -3   6       80.49      124.66      8.89 o 
 -15  -3   6        2.44        1.33      2.82 o 
 -13  -3   6      519.76      456.75      9.57 o 
 -11  -3   6      368.73      400.19      8.59 o 
  -9  -3   6       79.09       76.01      4.11 o 
  -7  -3   6      576.54      563.29     10.04 o 
  -5  -3   6      732.62      659.47     11.50 o 
  -3  -3   6      180.14      161.99      6.48 o 
  -1  -3   6       76.94       76.51      7.07 o 
   1  -3   6       19.18       16.30      3.81 o 
   3  -3   6       27.90       22.87      4.41 o 
   5  -3   6       48.91       57.15      4.94 o 
   7  -3   6        6.41       16.78      4.09 o 
   9  -3   6      165.87      140.29      7.47 o 
  11  -3   6      119.69      124.85      6.26 o 
  13  -3   6      512.86      497.59     13.96 o 
  15  -3   6      306.14      296.79     10.23 o 
  17  -3   6      165.00      156.07      8.30 o 
  19  -3   6       32.75       29.26      5.91 o 
  21  -3   6        6.85        5.49      5.55 o 
  23  -3   6        8.49        4.44      5.80 o 
  25  -3   6       32.80       38.97     10.39 o 
  27  -3   6      109.15      116.18     14.02 o 
  29  -3   6       98.47      101.91     20.56 o 
 -38  -2   6       40.39       43.14      9.21 o 
 -36  -2   6       60.47       55.84      9.19 o 
 -34  -2   6        6.60        8.36      6.83 o 
 -32  -2   6       12.05       10.02      6.36 o 
 -30  -2   6       22.46       17.49      6.27 o 
 -28  -2   6       19.87       22.98      6.23 o 
 -26  -2   6      356.52      356.88     11.65 o 
 -24  -2   6       43.80       51.31      4.97 o 
 -22  -2   6      178.46      184.77      8.02 o 
 -20  -2   6      408.96      379.67      9.53 o 
 -18  -2   6      226.26      213.12      8.56 o 
 -16  -2   6      850.53      774.77     14.80 o 
 -14  -2   6     1132.11     1069.77     16.30 o 
 -12  -2   6      628.63      567.12     10.42 o 
 -10  -2   6      285.36      329.30     15.81 o 
  -8  -2   6       29.04       46.70      3.22 o 
  -6  -2   6     2202.73     2037.43     25.62 o 
  -4  -2   6      814.39      800.87     12.66 o 
  -2  -2   6      881.75      811.26     20.55 o 
   0  -2   6      483.10      452.49      9.76 o 
   2  -2   6     1877.00     1790.41     27.39 o 
   4  -2   6     1086.49     1170.23     19.80 o 
   6  -2   6     1105.29     1034.30     19.11 o 
   8  -2   6      202.04      204.13      7.99 o 
  10  -2   6      531.81      590.00     11.93 o 
  12  -2   6      123.74      143.50      6.53 o 
  14  -2   6       35.22       36.68      5.54 o 
  16  -2   6      674.87      675.95     21.45 o 
  18  -2   6       68.41       59.71      6.85 o 
  20  -2   6      279.23      285.92     10.65 o 
  22  -2   6      244.00      220.81      9.99 o 
  24  -2   6        9.06       10.77      6.73 o 
  26  -2   6       21.99       10.85      8.42 o 
  28  -2   6        6.46       27.58     11.54 o 
  30  -2   6        9.68       10.65     12.87 o 
 -37  -1   6       99.89       96.41     10.55 o 
 -35  -1   6       17.18       13.51      7.26 o 
 -33  -1   6      121.66      115.26      9.73 o 
 -31  -1   6       17.78        8.97      6.27 o 
 -29  -1   6       72.72       55.60      7.30 o 
 -27  -1   6      262.28      289.66     13.21 o 
 -25  -1   6      111.21      112.46      6.32 o 
 -23  -1   6     1316.99     1266.47     20.02 o 
 -21  -1   6      596.97      574.03     11.83 o 
 -19  -1   6       65.62       67.66      4.59 o 
 -17  -1   6      702.61      720.30     13.86 o 
 -15  -1   6     2023.28     2043.61     26.31 o 
 -13  -1   6      469.81      473.74      9.18 o 
 -11  -1   6      547.54      532.59      8.84 o 
  -9  -1   6       70.67       76.22      3.70 o 
  -7  -1   6     1548.83     1625.06     19.12 o 
  -5  -1   6      264.44      292.65      6.27 o 
  -3  -1   6     1759.90     1931.28     23.38 o 
  -1  -1   6      977.62      878.43     12.18 o 
   1  -1   6      750.04      678.32      9.96 o 
   3  -1   6     1262.17     1224.00     15.97 o 
   5  -1   6     2346.03     2394.36     28.99 o 
   7  -1   6      261.93      248.26      6.11 o 
   9  -1   6      192.11      210.06      5.90 o 
  11  -1   6      652.50      688.03     14.26 o 
  13  -1   6      104.95       95.32      6.30 o 
  15  -1   6      102.97      108.83      5.65 o 
  17  -1   6      851.10      888.46     15.58 o 
  19  -1   6       33.25       51.04      5.89 o 
  21  -1   6       66.80       65.03      7.40 o 
  23  -1   6      138.14      151.06      9.97 o 
  25  -1   6       22.34       12.27      8.32 o 
  27  -1   6       76.14       75.14      9.25 o 
  29  -1   6      166.11      184.85     12.24 o 
  31  -1   6       14.21        7.63     13.08 o 
 -38   0   6      412.80      464.26     43.50 o 
 -36   0   6        3.14       10.19      7.69 o 
 -34   0   6      525.02      583.89     22.02 o 
 -32   0   6        1.92        5.02      6.07 o 
 -30   0   6      186.66      188.43     10.59 o 
 -28   0   6       38.27       39.21      6.41 o 
 -26   0   6        2.38       -1.17      3.69 o 
 -24   0   6      120.53      135.80      6.60 o 
 -22   0   6     8440.28     8205.24     86.93 o 
 -20   0   6      153.51      158.83      5.71 o 
 -18   0   6     2535.30     2620.28     30.69 o 
 -16   0   6        4.97        7.77      2.49 o 
 -14   0   6      329.16      339.45      6.45 o 
 -12   0   6      912.67      829.98     10.96 o 
 -10   0   6     8116.91     8326.05     75.70 o 
  -8   0   6        0.54        0.35      1.81 o 
  -6   0   6    26049.83    27867.76    279.34 o 
  -4   0   6     2845.81     3157.41     31.86 o 
  -2   0   6      565.62      651.46      8.58 o 
   0   0   6      718.75      735.38      9.41 o 
   2   0   6     2179.09     2146.71     22.59 o 
   4   0   6     1417.71     1456.15     17.49 o 
   6   0   6       13.15       14.20      2.33 o 
   8   0   6     1112.25     1040.71     13.90 o 
  10   0   6        1.42        3.71      2.66 o 
  12   0   6       39.60       42.38      3.76 o 
  14   0   6       98.14      105.94      5.16 o 
  16   0   6       12.61       20.06      4.53 o 
  18   0   6     1273.60     1281.44     30.67 o 
  20   0   6      272.31      293.12     11.87 o 
  22   0   6      745.42      756.39     19.46 o 
  24   0   6       16.46       18.30      6.62 o 
  26   0   6        0.07       -2.17      6.28 o 
  28   0   6        9.70        9.20      8.32 o 
  30   0   6      130.49      136.94     13.27 o 
 -37   1   6       99.58       97.40     12.09 o 
 -35   1   6       17.13       18.14      8.64 o 
 -33   1   6      121.08      120.29      9.67 o 
 -31   1   6       17.78       11.94      5.32 o 
 -29   1   6       72.84       77.71      6.33 o 
 -27   1   6      261.95      278.21      8.53 o 
 -25   1   6      110.57      117.59      5.76 o 
 -23   1   6     1317.31     1262.57     18.34 o 
 -21   1   6      598.05      579.69     10.77 o 
 -19   1   6       66.38       73.25      4.50 o 
 -17   1   6      702.38      746.86     11.64 o 
 -15   1   6     2023.42     1988.68     26.25 o 
 -13   1   6      468.45      482.87      8.28 o 
 -11   1   6      546.71      517.34      8.70 o 
  -9   1   6       70.39       71.69      3.01 o 
  -7   1   6     1552.16     1647.34     15.32 o 
  -5   1   6      264.31      292.30      6.21 o 
  -3   1   6     1760.54     1912.65     20.71 o 
  -1   1   6      975.50      890.50     12.00 o 
   1   1   6      748.50      664.49      9.89 o 
   3   1   6     1261.22     1216.99     15.14 o 
   5   1   6     2347.25     2399.95     26.83 o 
   7   1   6      260.98      243.00      7.41 o 
   9   1   6      192.23      204.30      5.86 o 
  11   1   6      652.97      677.77     13.50 o 
  13   1   6      105.10       98.84      5.73 o 
  15   1   6      103.24       97.09      6.86 o 
  17   1   6      851.09      893.08     35.06 o 
  19   1   6       33.13       39.15      6.29 o 
  21   1   6       66.89       65.61      8.77 o 
  23   1   6      138.28      127.39     11.07 o 
  25   1   6       22.34       24.74      8.20 o 
  27   1   6       76.26       70.63     10.68 o 
  29   1   6      166.17      164.34     16.76 o 
  31   1   6       14.33       20.91      9.82 o 
 -38   2   6       40.24       59.85     14.31 o 
 -36   2   6       60.54       55.68     13.40 o 
 -34   2   6        6.51       16.20      8.06 o 
 -32   2   6       12.09        5.78      5.50 o 
 -30   2   6       22.10       25.62      5.14 o 
 -28   2   6       19.85       16.91      4.29 o 
 -26   2   6      355.80      334.73      9.16 o 
 -24   2   6       43.90       49.14      4.48 o 
 -22   2   6      178.03      193.49      6.64 o 
 -20   2   6      408.76      417.92      8.89 o 
 -18   2   6      226.94      239.01      7.44 o 
 -16   2   6      850.76      746.00     13.11 o 
 -14   2   6     1132.61     1099.75     15.26 o 
 -12   2   6      629.49      600.87     11.05 o 
 -10   2   6      285.06      291.74      7.43 o 
  -8   2   6       29.09       38.97      3.66 o 
  -6   2   6     2203.42     2082.10     21.47 o 
  -4   2   6      814.91      778.86     10.83 o 
  -2   2   6      880.65      811.84     12.62 o 
   0   2   6      482.78      443.94      7.25 o 
   2   2   6     1876.99     1732.67     20.84 o 
   4   2   6     1087.08     1172.34     16.84 o 
   6   2   6     1104.56     1010.06     19.71 o 
   8   2   6      202.30      190.47      8.47 o 
  10   2   6      532.32      555.94     14.20 o 
  12   2   6      124.23      150.50     12.27 o 
  14   2   6       35.30       38.63      5.76 o 
  16   2   6      675.68      650.63     27.08 o 
  18   2   6       68.43       72.98      9.22 o 
  20   2   6      280.01      272.19     18.58 o 
  22   2   6      243.75      240.74     21.94 o 
  24   2   6        9.02       11.79      7.44 o 
  26   2   6       21.93       14.50      8.03 o 
  28   2   6        6.46        2.16     10.95 o 
  30   2   6        9.60       18.00      9.36 o 
 -35   3   6      168.60      167.15     13.88 o 
 -33   3   6        3.37       -2.10      6.57 o 
 -31   3   6       29.70       30.34      7.23 o 
 -29   3   6       27.59       18.18      6.51 o 
 -27   3   6       60.86       53.28      8.85 o 
 -25   3   6       73.25       78.82      5.94 o 
 -23   3   6      404.14      404.87     10.62 o 
 -21   3   6      127.33      121.50      6.29 o 
 -19   3   6      327.77      304.41      8.68 o 
 -17   3   6       80.71       98.24      5.36 o 
 -15   3   6        2.45        2.40      2.76 o 
 -13   3   6      519.73      459.90     10.13 o 
 -11   3   6      368.75      400.95      9.33 o 
  -9   3   6       78.80       75.38      3.61 o 
  -7   3   6      576.36      582.36      8.43 o 
  -5   3   6      731.76      653.04      9.04 o 
  -3   3   6      179.07      170.03      5.16 o 
  -1   3   6       77.02       72.57      3.88 o 
   1   3   6       19.29       11.79      2.86 o 
   3   3   6       27.62       24.68      3.29 o 
   5   3   6       48.99       54.30      5.89 o 
   7   3   6        6.37       12.47      5.20 o 
   9   3   6      165.46      149.51      8.02 o 
  11   3   6      119.81      135.16      8.12 o 
  13   3   6      513.81      491.93     14.60 o 
  15   3   6      305.59      306.04     12.04 o 
  17   3   6      165.75      184.66     11.75 o 
  19   3   6       32.65       17.42     11.52 o 
  21   3   6        6.89        8.54      7.06 o 
  23   3   6        8.59       -1.64      8.71 o 
  25   3   6       32.78       32.65      9.28 o 
  27   3   6      109.10       86.77     15.79 o 
  29   3   6       98.38       80.80     12.30 o 
 -34   4   6      269.18      271.32     14.31 o 
 -32   4   6       84.87       76.14      9.44 o 
 -30   4   6       68.05       79.39      8.79 o 
 -28   4   6       86.46       86.64      8.67 o 
 -26   4   6       16.98       11.11      5.26 o 
 -24   4   6       63.66       61.96      7.02 o 
 -22   4   6     1202.33     1109.68     19.13 o 
 -20   4   6       17.67       10.98      4.03 o 
 -18   4   6     1918.24     1777.17     25.87 o 
 -16   4   6      172.69      157.30      6.22 o 
 -14   4   6       44.82       43.01      4.09 o 
 -12   4   6      855.23      796.33     14.71 o 
 -10   4   6     1022.89      954.64     15.19 o 
  -8   4   6      439.09      461.10      9.62 o 
  -6   4   6     1160.19      986.59     16.50 o 
  -4   4   6      285.41      333.07      7.48 o 
  -2   4   6       57.15       56.87      5.52 o 
   0   4   6       40.91       52.00      4.01 o 
   2   4   6      136.25      177.65      6.66 o 
   4   4   6       60.16       56.36      5.24 o 
   6   4   6      308.18      221.17     10.31 o 
   8   4   6      314.98      298.64     11.44 o 
  10   4   6       19.42       15.13      5.64 o 
  12   4   6       35.48       27.09      8.38 o 
  14   4   6       86.53       85.06     10.65 o 
  16   4   6       40.21       37.81      9.08 o 
  18   4   6      108.45      117.21     11.26 o 
  20   4   6       42.29       48.22      9.26 o 
  22   4   6       40.04       55.61     10.07 o 
  24   4   6       15.53        7.55      8.61 o 
  26   4   6       10.27       26.86     10.26 o 
 -31   5   6      168.17      171.86     16.80 o 
 -29   5   6       96.37      115.54     12.24 o 
 -27   5   6       27.53       32.21      8.99 o 
 -25   5   6       27.60       23.49     12.52 o 
 -23   5   6      180.84      164.60     15.52 o 
 -21   5   6       17.28       19.92      6.24 o 
 -19   5   6       10.13        9.22      4.78 o 
 -17   5   6      381.79      389.80     14.03 o 
 -15   5   6      961.24      942.71     17.43 o 
 -13   5   6      533.38      500.41     12.18 o 
 -11   5   6      229.90      252.60      8.00 o 
  -9   5   6      525.36      503.82     10.97 o 
  -7   5   6       83.09       83.90      5.64 o 
  -5   5   6      364.33      333.25      9.58 o 
  -3   5   6      217.56      221.62      8.02 o 
  -1   5   6      198.03      192.86      6.97 o 
   1   5   6      106.76       91.68      6.22 o 
   3   5   6      265.43      236.99     14.07 o 
   5   5   6       31.38       36.55      8.21 o 
   7   5   6        1.49       -3.20      5.71 o 
   9   5   6       12.31       12.20      5.87 o 
  11   5   6       92.14       91.54     10.87 o 
  13   5   6       67.75       83.92      8.69 o 
  15   5   6       31.89       27.13      8.25 o 
  17   5   6      501.13      534.33     20.47 o 
  19   5   6       23.06       22.31      9.71 o 
  21   5   6       33.52       35.97     10.05 o 
  23   5   6        8.83       10.88     10.43 o 
 -28   6   6       26.97       32.16      9.79 o 
 -26   6   6        9.88       -0.47      8.20 o 
 -24   6   6        5.92       10.99      7.69 o 
 -22   6   6       98.94      107.78     15.57 o 
 -20   6   6       25.78       15.65      7.64 o 
 -18   6   6       37.83       29.64      8.19 o 
 -16   6   6      112.78      107.53     10.40 o 
 -14   6   6       37.27       29.48      5.21 o 
 -12   6   6       72.59       67.36      6.72 o 
 -10   6   6      130.91      137.64      8.26 o 
  -8   6   6       46.73       49.55      5.62 o 
  -6   6   6      144.57      151.55      7.55 o 
  -4   6   6       57.39       57.96      5.56 o 
  -2   6   6       42.08       44.78      5.31 o 
   0   6   6       56.33       65.24      6.79 o 
   2   6   6       79.98       80.16      7.86 o 
   4   6   6      207.79      240.65     11.89 o 
   6   6   6      221.85      225.32     11.71 o 
   8   6   6       52.48       67.92     12.20 o 
  10   6   6       18.38       14.45      6.71 o 
  12   6   6       28.21       28.00      8.46 o 
  14   6   6       65.55       85.57     10.96 o 
  16   6   6       57.11       74.94     10.99 o 
  18   6   6       24.43       41.66     10.13 o 
  20   6   6       37.40       37.67     10.34 o 
 -21   7   6       13.99       16.58      9.61 o 
 -19   7   6       22.95       12.34      8.09 o 
 -17   7   6       58.09       55.30      9.78 o 
 -15   7   6        1.17       -6.68      6.68 o 
 -13   7   6        1.41       -1.14      6.10 o 
 -11   7   6       15.78       19.08      6.14 o 
  -9   7   6       99.97       98.41      7.38 o 
  -7   7   6       18.80       21.22      5.26 o 
  -5   7   6       14.28       22.06      5.34 o 
  -3   7   6       64.97       69.00      7.52 o 
  -1   7   6       57.54       55.30      9.88 o 
   1   7   6        2.63       -6.75      6.75 o 
   3   7   6       46.33       54.20     10.83 o 
   5   7   6       37.59       60.27      9.96 o 
   7   7   6      130.81      162.86     11.50 o 
   9   7   6       41.92       19.32     12.93 o 
  11   7   6       19.31       20.23     10.68 o 
  13   7   6       20.86       15.18      8.78 o 
 -12   8   6       33.83       25.73      8.07 o 
 -10   8   6       17.89       12.60      6.76 o 
  -8   8   6       13.61       15.45      6.81 o 
  -6   8   6       69.69       78.98      9.63 o 
  -4   8   6      186.64      188.82     11.18 o 
  -2   8   6       23.59       32.40      9.29 o 
   0   8   6        8.75        1.48      8.36 o 
   2   8   6       29.37       44.07     10.45 o 
   4   8   6      142.13      148.60     17.12 o 
  -8  -8   7      158.15      101.73     12.50 o 
  -6  -8   7       37.86       34.13      8.16 o 
  -4  -8   7      198.67      170.20     22.98 o 
  -2  -8   7       63.80       63.28      9.75 o 
   0  -8   7       64.19       64.81      9.74 o 
 -21  -7   7        1.61        3.39      7.90 o 
 -19  -7   7        2.73        2.94      8.04 o 
 -17  -7   7       42.31       38.73      9.04 o 
 -15  -7   7       61.87       63.24      8.96 o 
 -13  -7   7       46.69       45.54     10.52 o 
 -11  -7   7        5.53       -3.40      7.90 o 
  -9  -7   7       68.92       82.69      8.79 o 
  -7  -7   7       38.28       19.18      7.97 o 
  -5  -7   7      153.45      144.34     12.13 o 
  -3  -7   7       20.22        9.96      7.67 o 
  -1  -7   7       11.89       -1.81     23.00 o 
   1  -7   7       10.11        7.20      7.92 o 
   3  -7   7        8.45        6.11      8.10 o 
   5  -7   7        3.66       -1.05     16.04 o 
   7  -7   7      160.38      186.88     17.48 o 
   9  -7   7       16.00       24.84     13.03 o 
  11  -7   7       71.30       82.03     20.40 o 
 -26  -6   7      125.19      130.58     12.95 o 
 -24  -6   7       42.02       41.00      9.26 o 
 -22  -6   7        9.20       12.94     14.98 o 
 -20  -6   7       87.18       81.78     10.19 o 
 -18  -6   7        6.55        6.15      6.77 o 
 -16  -6   7       17.98       14.75      7.30 o 
 -14  -6   7      237.15      208.44     11.19 o 
 -12  -6   7      237.29      226.79     10.05 o 
 -10  -6   7      124.40      132.71      8.07 o 
  -8  -6   7      400.26      378.21     23.63 o 
  -6  -6   7       60.16       47.68      8.11 o 
  -4  -6   7       68.35       64.07      8.79 o 
  -2  -6   7       21.39       14.92      8.82 o 
   0  -6   7       10.97       15.92      9.01 o 
   2  -6   7       13.64       38.38      8.36 o 
   4  -6   7      159.95      169.57     23.25 o 
   6  -6   7       27.61       14.93      9.57 o 
   8  -6   7       91.31      105.40     12.35 o 
  10  -6   7      151.31      153.66     12.64 o 
  12  -6   7        9.29       -4.15      7.76 o 
  14  -6   7        1.55       -4.96      8.60 o 
  16  -6   7       15.32       13.02      9.14 o 
  18  -6   7        4.54       -9.03      9.03 o 
 -31  -5   7       75.71       79.72      9.90 o 
 -29  -5   7      276.58      278.93     14.13 o 
 -27  -5   7      216.91      206.69     23.22 o 
 -25  -5   7      128.28      135.24     10.18 o 
 -23  -5   7      135.76      124.31      9.44 o 
 -21  -5   7       60.28       66.36      7.73 o 
 -19  -5   7      221.08      212.56     10.99 o 
 -17  -5   7       81.97       73.25      7.49 o 
 -15  -5   7      395.01      364.31     11.39 o 
 -13  -5   7      817.48      752.72     16.28 o 
 -11  -5   7      392.80      374.07     10.25 o 
  -9  -5   7      138.36      134.09      8.19 o 
  -7  -5   7     1168.81     1063.06     22.29 o 
  -5  -5   7      188.41      205.97     14.07 o 
  -3  -5   7      270.25      258.94     22.29 o 
  -1  -5   7       29.19       38.16      8.77 o 
   1  -5   7       12.23        5.84      7.35 o 
   3  -5   7      184.66      185.98     18.23 o 
   5  -5   7        6.22        6.16      6.60 o 
   7  -5   7       34.86        7.45      7.46 o 
   9  -5   7       59.76       56.34     11.26 o 
  11  -5   7      112.28      101.55     10.47 o 
  13  -5   7      119.77      138.16     10.35 o 
  15  -5   7       27.75       30.81      7.93 o 
  17  -5   7        7.09       16.62      9.41 o 
  19  -5   7       81.40       82.78     11.64 o 
  21  -5   7      104.22       94.45     12.25 o 
 -34  -4   7       64.26       67.47      9.90 o 
 -32  -4   7       75.68       76.07      9.62 o 
 -30  -4   7       32.03       27.72      7.73 o 
 -28  -4   7        6.29        3.19      5.94 o 
 -26  -4   7       55.06       55.24      7.70 o 
 -24  -4   7     1017.66     1014.24     23.45 o 
 -22  -4   7       78.03       67.33      7.48 o 
 -20  -4   7      648.90      577.51     12.88 o 
 -18  -4   7      179.33      160.67      7.02 o 
 -16  -4   7      598.30      584.92     13.84 o 
 -14  -4   7        2.13        5.21      3.41 o 
 -12  -4   7      155.11      147.16      6.17 o 
 -10  -4   7      513.76      500.57     13.90 o 
  -8  -4   7     1362.53     1255.22     21.25 o 
  -6  -4   7      694.74      647.79     13.39 o 
  -4  -4   7      542.21      457.74     12.01 o 
  -2  -4   7       91.74      100.57     10.17 o 
   0  -4   7      515.15      502.29     20.07 o 
   2  -4   7      375.79      355.51     17.36 o 
   4  -4   7       70.12       90.60     12.24 o 
   6  -4   7      130.91      129.41     16.79 o 
   8  -4   7     1117.78     1018.17     25.70 o 
  10  -4   7      842.09      751.68     22.04 o 
  12  -4   7       49.89       58.10      8.82 o 
  14  -4   7      157.77      137.94      9.67 o 
  16  -4   7      158.86      157.05     10.39 o 
  18  -4   7      150.54      158.33     10.94 o 
  20  -4   7       74.97       82.38     11.02 o 
  22  -4   7       81.45       89.49     11.58 o 
  24  -4   7       23.40       20.44      9.74 o 
 -35  -3   7       50.89       44.05      8.79 o 
 -33  -3   7        0.12       -5.92      6.24 o 
 -31  -3   7       30.45       23.23      7.05 o 
 -29  -3   7       25.36       32.19      7.19 o 
 -27  -3   7       22.06       29.06      6.60 o 
 -25  -3   7       13.89        7.25      5.44 o 
 -23  -3   7      148.05      139.45      7.89 o 
 -21  -3   7      342.85      352.29     13.13 o 
 -19  -3   7      734.55      656.94     13.28 o 
 -17  -3   7      395.91      382.15      9.50 o 
 -15  -3   7      445.87      421.42      9.74 o 
 -13  -3   7      101.91      111.89      5.20 o 
 -11  -3   7      502.15      477.77      9.81 o 
  -9  -3   7      173.40      170.99      5.79 o 
  -7  -3   7     1364.22     1397.63     19.35 o 
  -5  -3   7     1956.67     1825.34     29.67 o 
  -3  -3   7      687.39      737.80     14.85 o 
  -1  -3   7     1008.23     1024.84     18.27 o 
   1  -3   7      347.13      382.35     28.25 o 
   3  -3   7       21.48       12.80      6.27 o 
   5  -3   7       41.72       52.89      5.52 o 
   7  -3   7      565.72      538.41     13.61 o 
   9  -3   7      302.06      321.80     10.86 o 
  11  -3   7      120.36      116.22      7.55 o 
  13  -3   7        3.30       -4.33      4.33 o 
  15  -3   7       43.49       28.97      6.09 o 
  17  -3   7        5.19        2.93      4.97 o 
  19  -3   7      108.47      108.25     11.63 o 
  21  -3   7       83.23       78.85      8.97 o 
  23  -3   7        1.97        6.59      5.96 o 
  25  -3   7       26.07       32.17      9.54 o 
  27  -3   7       18.93       20.34     14.31 o 
 -36  -2   7       16.02       12.12      7.67 o 
 -34  -2   7        3.67       -0.25      6.68 o 
 -32  -2   7       25.26       27.34      7.26 o 
 -30  -2   7      130.85      144.20     10.10 o 
 -28  -2   7       93.41       93.89      8.48 o 
 -26  -2   7      238.65      237.26     11.08 o 
 -24  -2   7       78.56       67.15      5.45 o 
 -22  -2   7      211.00      210.27      7.90 o 
 -20  -2   7      188.29      191.96      7.12 o 
 -18  -2   7      524.06      519.49     11.03 o 
 -16  -2   7      416.40      395.44      9.16 o 
 -14  -2   7     1234.43     1277.41     18.63 o 
 -12  -2   7       59.82       68.88      4.45 o 
 -10  -2   7      156.57      161.01      5.60 o 
  -8  -2   7      617.39      598.22     10.44 o 
  -6  -2   7      546.53      535.97      9.46 o 
  -4  -2   7     1342.21     1330.96     24.51 o 
  -2  -2   7      166.33      185.97      6.82 o 
   0  -2   7     1973.90     1822.68     33.18 o 
   2  -2   7      813.37      793.53     12.98 o 
   4  -2   7       38.08       44.43      4.20 o 
   6  -2   7      682.59      680.59     12.41 o 
   8  -2   7      354.45      355.19     10.68 o 
  10  -2   7      194.70      184.43      7.13 o 
  12  -2   7       79.83       95.03      5.77 o 
  14  -2   7      167.09      176.25      8.88 o 
  16  -2   7      350.63      332.45     10.89 o 
  18  -2   7       93.13       82.87     11.16 o 
  20  -2   7       16.02       14.10      5.56 o 
  22  -2   7       85.29       79.63      8.57 o 
  24  -2   7      116.77      108.09     11.19 o 
  26  -2   7       26.77       39.01     14.71 o 
  28  -2   7       29.29       41.34     12.31 o 
 -37  -1   7      108.82       99.55     10.63 o 
 -35  -1   7      121.39      103.88     10.12 o 
 -33  -1   7      111.33      130.61     10.46 o 
 -31  -1   7        2.39       -2.55      5.75 o 
 -29  -1   7       66.88       83.45      8.21 o 
 -27  -1   7       13.17       15.93      5.45 o 
 -25  -1   7      431.24      454.80     11.38 o 
 -23  -1   7     1101.57     1135.66     18.78 o 
 -21  -1   7      127.70      137.64      7.07 o 
 -19  -1   7     3295.16     3213.98     40.61 o 
 -17  -1   7     2378.49     2357.96     30.22 o 
 -15  -1   7      638.25      637.43     10.66 o 
 -13  -1   7      154.66      163.62      5.26 o 
 -11  -1   7      631.00      659.60     10.46 o 
  -9  -1   7      612.30      645.97     10.75 o 
  -7  -1   7     2358.68     2538.40     28.30 o 
  -5  -1   7     2660.75     2742.39     30.25 o 
  -3  -1   7      647.65      675.47     10.48 o 
  -1  -1   7     2951.89     2880.92     34.34 o 
   1  -1   7     1319.24     1396.09     16.44 o 
   3  -1   7     1205.44     1228.66     16.45 o 
   5  -1   7     1642.02     1660.52     21.61 o 
   7  -1   7       43.30       33.05      3.20 o 
   9  -1   7      340.20      352.61      8.92 o 
  11  -1   7       61.71       52.30      4.60 o 
  13  -1   7      453.64      430.39     12.36 o 
  15  -1   7        6.84        0.22      4.24 o 
  17  -1   7      168.25      182.50      7.40 o 
  19  -1   7       97.19       94.40     13.29 o 
  21  -1   7       26.79       28.35      6.68 o 
  23  -1   7       26.36       57.45      9.38 o 
  25  -1   7       22.18       18.79      7.41 o 
  27  -1   7       71.11       72.50     13.71 o 
  29  -1   7       39.99       29.31     12.25 o 
 -38   0   7       89.27       79.64     10.11 o 
 -36   0   7      918.01     1059.47     53.88 o 
 -34   0   7      195.97      216.28     19.41 o 
 -32   0   7       41.95       60.96      8.11 o 
 -30   0   7        1.05       -0.68      5.43 o 
 -28   0   7      104.86      104.54      7.23 o 
 -26   0   7        2.97        4.37      4.19 o 
 -24   0   7       20.35       22.29      4.33 o 
 -22   0   7      368.18      387.60     11.53 o 
 -20   0   7     4427.58     4288.13     44.87 o 
 -18   0   7      845.11      873.42     12.45 o 
 -16   0   7       24.30       22.11      2.70 o 
 -14   0   7       31.74       36.39      3.47 o 
 -12   0   7     1578.74     1563.18     19.38 o 
 -10   0   7      143.49      167.39      4.51 o 
  -8   0   7     1061.40     1241.70     17.16 o 
  -6   0   7       97.88      116.26      4.40 o 
  -4   0   7     4006.88     4293.80     45.56 o 
  -2   0   7     3357.92     3533.52     35.71 o 
   0   0   7      518.28      528.10      7.80 o 
   2   0   7     7103.99     7318.37     70.88 o 
   4   0   7      568.34      503.54      8.38 o 
   6   0   7      802.88      719.03     11.52 o 
   8   0   7     1062.36     1200.59     17.16 o 
  10   0   7      116.92      127.95      5.18 o 
  12   0   7      122.87      119.52      5.46 o 
  14   0   7      323.83      343.66      8.01 o 
  16   0   7      743.69      708.53     18.72 o 
  18   0   7      697.30      704.82     17.72 o 
  20   0   7      142.91      139.84     13.32 o 
  22   0   7       40.07       32.02      7.04 o 
  24   0   7       60.94       54.97      9.38 o 
  26   0   7       43.40       54.10      9.86 o 
  28   0   7       58.69       64.21     11.22 o 
 -37   1   7      109.28      102.10     11.98 o 
 -35   1   7      121.64      111.92     10.00 o 
 -33   1   7      110.97      119.60      9.64 o 
 -31   1   7        2.34        0.02      4.94 o 
 -29   1   7       66.80       80.54      6.83 o 
 -27   1   7       13.29       10.45      3.94 o 
 -25   1   7      431.98      467.87     10.39 o 
 -23   1   7     1100.73     1128.66     17.05 o 
 -21   1   7      128.03      160.39      5.99 o 
 -19   1   7     3297.52     3280.88     37.56 o 
 -17   1   7     2382.42     2258.19     30.02 o 
 -15   1   7      638.97      622.98     10.31 o 
 -13   1   7      154.59      167.36      4.78 o 
 -11   1   7      632.68      678.36     10.62 o 
  -9   1   7      610.89      629.97     12.17 o 
  -7   1   7     2356.62     2528.26     34.61 o 
  -5   1   7     2661.74     2749.72     28.82 o 
  -3   1   7      646.86      689.56      9.62 o 
  -1   1   7     2950.99     2929.04     32.46 o 
   1   1   7     1319.86     1374.88     17.46 o 
   3   1   7     1205.71     1222.21     19.46 o 
   5   1   7     1640.17     1674.19     27.88 o 
   7   1   7       43.34       33.24      3.23 o 
   9   1   7      339.69      344.87     14.44 o 
  11   1   7       61.18       49.41      4.67 o 
  13   1   7      454.04      424.68     10.77 o 
  15   1   7        6.79       -2.32      5.96 o 
  17   1   7      169.50      161.21     23.58 o 
  19   1   7       96.66       95.18      9.63 o 
  21   1   7       26.82       26.87      8.18 o 
  23   1   7       26.46       28.76      8.27 o 
  25   1   7       22.22       15.73     12.58 o 
  27   1   7       71.18       63.24     10.46 o 
  29   1   7       39.72       49.80     10.55 o 
 -36   2   7       16.01       15.25     15.06 o 
 -34   2   7        3.64       -4.56      8.78 o 
 -32   2   7       25.45       21.63      6.24 o 
 -30   2   7      130.56      138.60      8.48 o 
 -28   2   7       93.90      106.14      7.47 o 
 -26   2   7      237.92      244.57      8.93 o 
 -24   2   7       78.65       66.91      4.91 o 
 -22   2   7      211.56      198.62      6.81 o 
 -20   2   7      189.18      199.83      7.29 o 
 -18   2   7      524.40      533.14     11.07 o 
 -16   2   7      417.14      380.35      9.14 o 
 -14   2   7     1235.96     1256.45     19.10 o 
 -12   2   7       59.61       62.38      4.30 o 
 -10   2   7      157.37      175.53      4.72 o 
  -8   2   7      617.41      615.15      9.51 o 
  -6   2   7      546.19      538.70      8.18 o 
  -4   2   7     1344.18     1293.23     17.10 o 
  -2   2   7      166.16      171.45      5.41 o 
   0   2   7     1971.12     1788.17     22.15 o 
   2   2   7      812.12      795.29     13.56 o 
   4   2   7       38.09       33.70      4.39 o 
   6   2   7      683.54      634.20     15.03 o 
   8   2   7      354.34      340.90     10.98 o 
  10   2   7      194.86      184.56      8.80 o 
  12   2   7       79.97       80.79      6.88 o 
  14   2   7      167.68      172.75      9.25 o 
  16   2   7      350.83      324.12     12.45 o 
  18   2   7       93.20       68.29      9.09 o 
  20   2   7       16.02       14.57      7.15 o 
  22   2   7       85.32       72.88      9.87 o 
  24   2   7      116.77      121.54     12.19 o 
  26   2   7       26.64       34.87      9.77 o 
  28   2   7       29.48       51.67     13.68 o 
 -35   3   7       50.89       47.26      8.76 o 
 -33   3   7        0.13        1.72      6.74 o 
 -31   3   7       30.68       15.18      6.84 o 
 -29   3   7       25.08       22.70      5.88 o 
 -27   3   7       22.10       17.44      5.48 o 
 -25   3   7       13.94        8.77      4.44 o 
 -23   3   7      147.60      130.66      6.81 o 
 -21   3   7      343.45      336.55     13.76 o 
 -19   3   7      734.86      703.75     14.73 o 
 -17   3   7      397.29      381.06      9.59 o 
 -15   3   7      446.67      428.04     10.26 o 
 -13   3   7      101.53      110.39      6.11 o 
 -11   3   7      502.47      487.97     11.56 o 
  -9   3   7      174.46      157.50      5.76 o 
  -7   3   7     1364.64     1395.89     26.69 o 
  -5   3   7     1954.55     1793.71     21.45 o 
  -3   3   7      686.81      727.34     11.91 o 
  -1   3   7     1007.99     1003.40     21.10 o 
   1   3   7      346.18      384.48      8.94 o 
   3   3   7       21.42       16.03      3.27 o 
   5   3   7       41.58       44.88      5.41 o 
   7   3   7      565.88      522.70     18.40 o 
   9   3   7      303.36      301.80     11.34 o 
  11   3   7      120.40      112.29      8.03 o 
  13   3   7        3.29       -2.95      4.84 o 
  15   3   7       43.37       41.78      6.70 o 
  17   3   7        5.10        1.38      8.18 o 
  19   3   7      108.37      102.82     16.55 o 
  21   3   7       82.86       75.82     13.59 o 
  23   3   7        2.02       -0.72      7.38 o 
  25   3   7       26.06        1.07      8.35 o 
  27   3   7       18.87       33.16     10.75 o 
 -34   4   7       64.23       65.44      9.64 o 
 -32   4   7       75.47       70.47      9.10 o 
 -30   4   7       31.92       32.45      7.56 o 
 -28   4   7        6.22        1.95      6.10 o 
 -26   4   7       54.83       61.02      7.47 o 
 -24   4   7     1017.73     1005.80     18.61 o 
 -22   4   7       77.94       79.81      7.80 o 
 -20   4   7      649.08      579.89     14.64 o 
 -18   4   7      178.58      168.94      8.30 o 
 -16   4   7      598.01      568.17     12.85 o 
 -14   4   7        2.09        4.78      3.66 o 
 -12   4   7      155.04      152.89      6.26 o 
 -10   4   7      513.55      511.42     10.67 o 
  -8   4   7     1360.17     1290.38     18.73 o 
  -6   4   7      693.37      632.49     11.98 o 
  -4   4   7      541.20      480.66      9.34 o 
  -2   4   7       91.91      101.62      5.12 o 
   0   4   7      514.33      478.44     10.73 o 
   2   4   7      375.68      380.72     10.14 o 
   4   4   7       70.04       93.91      6.48 o 
   6   4   7      131.15      140.59      8.53 o 
   8   4   7     1116.96      990.28     25.44 o 
  10   4   7      843.59      806.70     19.86 o 
  12   4   7       49.65       63.48      7.57 o 
  14   4   7      157.85      166.42     10.29 o 
  16   4   7      159.64      172.36     12.48 o 
  18   4   7      150.18      148.51     12.45 o 
  20   4   7       74.91       88.18     11.40 o 
  22   4   7       81.41       86.15     11.88 o 
  24   4   7       23.43       28.18     10.10 o 
 -31   5   7       75.89       77.68     11.68 o 
 -29   5   7      276.99      251.45     15.91 o 
 -27   5   7      216.77      237.60     14.95 o 
 -25   5   7      128.25      131.10     12.85 o 
 -23   5   7      135.84      142.20     11.86 o 
 -21   5   7       59.99       60.63      9.13 o 
 -19   5   7      221.58      219.80      9.86 o 
 -17   5   7       82.52       74.55      6.10 o 
 -15   5   7      395.23      361.02     10.74 o 
 -13   5   7      816.37      764.32     15.60 o 
 -11   5   7      392.32      399.18     10.09 o 
  -9   5   7      138.52      132.83      6.40 o 
  -7   5   7     1169.34     1053.41     17.21 o 
  -5   5   7      188.45      191.42      7.86 o 
  -3   5   7      270.16      241.02      8.60 o 
  -1   5   7       29.48       37.94      4.66 o 
   1   5   7       12.04       11.68      4.71 o 
   3   5   7      184.74      210.99      9.40 o 
   5   5   7        6.23        0.59      6.43 o 
   7   5   7       34.85       22.03      6.17 o 
   9   5   7       59.88       60.60      7.85 o 
  11   5   7      112.38      112.80      9.49 o 
  13   5   7      119.56      130.98     10.26 o 
  15   5   7       27.83       33.07      8.92 o 
  17   5   7        7.20       15.01      8.42 o 
  19   5   7       81.62       83.28     11.70 o 
  21   5   7      104.10       94.16     12.20 o 
 -26   6   7      125.36      107.39     14.67 o 
 -24   6   7       41.95       36.80     10.14 o 
 -22   6   7        9.24        7.56      8.81 o 
 -20   6   7       86.96       98.31     13.11 o 
 -18   6   7        6.59       11.52      7.42 o 
 -16   6   7       18.08       13.21      5.42 o 
 -14   6   7      236.56      251.26     10.70 o 
 -12   6   7      237.58      230.05     10.98 o 
 -10   6   7      124.24      122.10      7.43 o 
  -8   6   7      400.89      383.34     11.36 o 
  -6   6   7       60.47       65.61      6.13 o 
  -4   6   7       68.37       66.44      7.12 o 
  -2   6   7       21.25       19.99      5.47 o 
   0   6   7       10.84       11.91      5.78 o 
   2   6   7       13.45       16.40      6.18 o 
   4   6   7      160.54      158.77     10.49 o 
   6   6   7       27.60       27.12      7.08 o 
   8   6   7       91.58       94.73      9.22 o 
  10   6   7      151.21      166.14     15.03 o 
  12   6   7        9.33        6.05      6.77 o 
  14   6   7        1.54       -8.25      9.34 o 
  16   6   7       15.26       13.80      8.84 o 
  18   6   7        4.50        2.37     11.86 o 
 -21   7   7        1.63       -5.31      7.49 o 
 -19   7   7        2.80        8.32     12.80 o 
 -17   7   7       41.90       45.08      9.59 o 
 -15   7   7       61.87       75.87     10.95 o 
 -13   7   7       46.76       53.06      8.17 o 
 -11   7   7        5.41        3.09      5.03 o 
  -9   7   7       68.61       86.40      7.31 o 
  -7   7   7       38.16       39.47      6.13 o 
  -5   7   7      153.33      170.89      9.93 o 
  -3   7   7       20.40       22.94      6.26 o 
  -1   7   7       12.02       23.02      7.16 o 
   1   7   7       10.08       26.98      8.57 o 
   3   7   7        8.37       25.67      8.65 o 
   5   7   7        3.73       -2.68      7.75 o 
   7   7   7      160.27      165.33     11.90 o 
   9   7   7       15.85       15.07     12.07 o 
  11   7   7       71.45       80.50     12.57 o 
  -8   8   7      158.31      163.81     12.21 o 
  -6   8   7       37.98       36.49      7.63 o 
  -4   8   7      198.23      214.35     11.89 o 
  -2   8   7       63.79       70.42     11.40 o 
   0   8   7       64.37       69.04     11.65 o 
 -19  -7   8       80.28       73.82      9.76 o 
 -17  -7   8       37.80       33.25      8.20 o 
 -15  -7   8       19.52       12.67      8.13 o 
 -13  -7   8       41.91       45.97     12.64 o 
 -11  -7   8        2.84        3.99      6.24 o 
  -9  -7   8       70.92       63.78      8.60 o 
  -7  -7   8      239.88      257.89     15.15 o 
  -5  -7   8       45.68       52.26      9.68 o 
  -3  -7   8      177.59      152.77     12.75 o 
  -1  -7   8      137.92      152.97     28.18 o 
   1  -7   8       12.66       28.75      9.15 o 
   3  -7   8      245.96      261.22     21.14 o 
   5  -7   8       84.96       76.69     11.74 o 
   7  -7   8       15.33       18.66      9.93 o 
   9  -7   8      164.58      166.78     14.67 o 
 -26  -6   8       72.34       86.35     12.65 o 
 -24  -6   8        1.70       12.76      7.94 o 
 -22  -6   8       16.14       14.24      8.04 o 
 -20  -6   8       78.52       76.50     10.36 o 
 -18  -6   8       77.87       77.63     10.22 o 
 -16  -6   8      155.19      148.78     10.52 o 
 -14  -6   8        5.90       14.04      6.34 o 
 -12  -6   8        5.69       14.56      5.27 o 
 -10  -6   8      220.77      213.71     11.31 o 
  -8  -6   8       17.67       28.56      7.59 o 
  -6  -6   8       18.78       15.77      7.37 o 
  -4  -6   8      103.48      106.93     10.55 o 
  -2  -6   8      267.37      241.20     17.35 o 
   0  -6   8        3.81        1.29      8.86 o 
   2  -6   8       96.51       95.83     12.37 o 
   4  -6   8       42.62       62.52      9.70 o 
   6  -6   8       37.28       36.41      9.43 o 
   8  -6   8        1.70        3.15      8.13 o 
  10  -6   8      120.73      135.25     12.92 o 
  12  -6   8        7.19        0.00      8.30 o 
  14  -6   8        7.06       -3.97      9.88 o 
  16  -6   8       13.07       25.97     10.53 o 
 -31  -5   8       13.58       11.00      7.41 o 
 -29  -5   8       13.10       21.29     16.50 o 
 -27  -5   8       95.04      100.30     11.61 o 
 -25  -5   8       35.78       23.15      9.28 o 
 -23  -5   8       23.04       28.83      8.26 o 
 -21  -5   8      170.88      154.06     12.03 o 
 -19  -5   8      102.58       95.69     10.03 o 
 -17  -5   8       49.39       30.43      5.54 o 
 -15  -5   8      125.26      111.42      6.85 o 
 -13  -5   8      161.43      150.04      8.18 o 
 -11  -5   8      197.58      195.32      9.86 o 
  -9  -5   8      194.53      192.82      9.72 o 
  -7  -5   8        6.27        6.42      4.87 o 
  -5  -5   8      293.12      294.31     22.62 o 
  -3  -5   8      207.46      218.94     19.18 o 
  -1  -5   8       55.83       41.20      9.54 o 
   1  -5   8      177.97      176.44     14.50 o 
   3  -5   8       86.23       91.86      9.72 o 
   5  -5   8       66.28       80.80     14.62 o 
   7  -5   8      225.73      226.30     13.41 o 
   9  -5   8       98.03      111.55     11.07 o 
  11  -5   8       14.91       20.79      8.51 o 
  13  -5   8       27.03       31.86      9.16 o 
  15  -5   8       83.61       66.16      9.16 o 
  17  -5   8       25.16       25.95      9.37 o 
  19  -5   8       46.15       61.71     11.40 o 
 -34  -4   8       53.23       43.65      9.01 o 
 -32  -4   8       21.00       14.75      7.42 o 
 -30  -4   8      121.92      122.71     11.47 o 
 -28  -4   8       11.78        3.93      6.38 o 
 -26  -4   8      281.55      272.38     15.81 o 
 -24  -4   8       42.67       36.96      6.99 o 
 -22  -4   8      960.60      930.14     22.03 o 
 -20  -4   8      625.67      592.49     14.77 o 
 -18  -4   8      137.24      133.08      6.70 o 
 -16  -4   8       27.40       17.95      4.57 o 
 -14  -4   8      852.35      854.23     15.91 o 
 -12  -4   8      511.07      430.38     14.31 o 
 -10  -4   8       37.35       39.37      4.87 o 
  -8  -4   8      127.19      131.01      6.67 o 
  -6  -4   8       86.66      109.68     10.48 o 
  -4  -4   8      772.58      754.19     19.96 o 
  -2  -4   8        6.96        2.93      6.55 o 
   0  -4   8      166.25      194.23     13.47 o 
   2  -4   8      449.37      436.47     23.29 o 
   4  -4   8      143.48      163.20     15.11 o 
   6  -4   8       23.44       27.24      7.20 o 
   8  -4   8       12.96       19.85      7.29 o 
  10  -4   8       69.78       65.85      8.91 o 
  12  -4   8       71.95       74.67     22.26 o 
  14  -4   8       33.22       35.57      8.66 o 
  16  -4   8       45.51       55.78      8.72 o 
  18  -4   8       33.13       39.73      8.44 o 
  20  -4   8       68.85       66.58      9.53 o 
  22  -4   8       24.08       37.77     10.21 o 
 -35  -3   8       33.88       16.30      8.01 o 
 -33  -3   8      145.99      181.49     12.14 o 
 -31  -3   8       93.00      104.87      9.76 o 
 -29  -3   8       11.31        1.22      5.99 o 
 -27  -3   8       30.41       21.60      6.27 o 
 -25  -3   8       65.73       68.11      7.48 o 
 -23  -3   8      221.16      219.88      9.43 o 
 -21  -3   8      483.56      468.82     15.53 o 
 -19  -3   8      960.16      888.24     16.01 o 
 -17  -3   8        3.61        1.97      3.40 o 
 -15  -3   8      639.13      604.75     11.37 o 
 -13  -3   8      175.66      159.70      6.28 o 
 -11  -3   8       38.42       33.22      3.94 o 
  -9  -3   8     1011.03      972.01     19.55 o 
  -7  -3   8     1850.77     1703.11     26.27 o 
  -5  -3   8     1035.15     1045.61     19.89 o 
  -3  -3   8     2185.85     2091.61     33.72 o 
  -1  -3   8     2446.26     2190.82     41.90 o 
   1  -3   8      266.38      231.70     14.27 o 
   3  -3   8      156.92      139.79     11.46 o 
   5  -3   8      997.16      899.02     23.07 o 
   7  -3   8      461.46      464.88     16.54 o 
   9  -3   8      626.07      588.52     22.67 o 
  11  -3   8      701.09      654.02     20.17 o 
  13  -3   8      298.45      289.19     12.53 o 
  15  -3   8       23.48        1.33      5.72 o 
  17  -3   8       77.59       97.95      8.97 o 
  19  -3   8       89.05       81.21      8.99 o 
  21  -3   8       11.27       18.96      8.45 o 
  23  -3   8       71.39       84.98     15.22 o 
  25  -3   8       29.57       40.74     18.35 o 
 -36  -2   8       21.01       22.86     11.36 o 
 -34  -2   8       38.39       44.45      8.43 o 
 -32  -2   8       40.41       33.09      8.59 o 
 -30  -2   8       15.89       10.22      6.11 o 
 -28  -2   8      135.15      130.59      9.30 o 
 -26  -2   8       21.32       20.79      5.99 o 
 -24  -2   8      239.44      217.35      9.07 o 
 -22  -2   8      283.33      277.36      8.83 o 
 -20  -2   8      629.31      617.45     12.77 o 
 -18  -2   8      469.24      427.85      9.44 o 
 -16  -2   8      318.11      346.50      8.31 o 
 -14  -2   8       14.80        4.54      2.86 o 
 -12  -2   8      969.12      924.10     13.86 o 
 -10  -2   8      275.94      273.63      8.54 o 
  -8  -2   8      454.24      460.41      9.16 o 
  -6  -2   8     1598.61     1535.26     20.60 o 
  -4  -2   8      175.17      214.47      6.21 o 
  -2  -2   8     1392.94     1411.28     24.13 o 
   0  -2   8     1032.54     1081.42     17.00 o 
   2  -2   8     1658.01     1570.54     35.35 o 
   4  -2   8      575.18      528.79     14.90 o 
   6  -2   8      125.68      127.99      7.11 o 
   8  -2   8      100.26       90.81      6.55 o 
  10  -2   8     1049.91     1023.35     21.00 o 
  12  -2   8      148.70      157.29      8.99 o 
  14  -2   8      180.76      156.09      9.74 o 
  16  -2   8      115.93      129.08      7.75 o 
  18  -2   8      117.94      120.06      8.00 o 
  20  -2   8       24.92       19.54      7.01 o 
  22  -2   8       24.60       31.49      9.43 o 
  24  -2   8        7.55        0.70      8.05 o 
  26  -2   8        4.82       -3.88      8.68 o 
 -37  -1   8       30.45       33.89      8.40 o 
 -35  -1   8      103.17       99.10     10.21 o 
 -33  -1   8      450.48      446.74     43.39 o 
 -31  -1   8      218.32      251.71     12.41 o 
 -29  -1   8       18.75       24.54      6.50 o 
 -27  -1   8      160.35      173.17      8.56 o 
 -25  -1   8       87.09       84.58      7.51 o 
 -23  -1   8      767.87      778.12     14.99 o 
 -21  -1   8     2300.69     2111.40     27.02 o 
 -19  -1   8      833.23      818.44     13.51 o 
 -17  -1   8      693.87      694.51     11.85 o 
 -15  -1   8       40.50       44.99      3.66 o 
 -13  -1   8      763.31      758.38     12.04 o 
 -11  -1   8      125.15      113.72      4.48 o 
  -9  -1   8      571.56      547.94      9.07 o 
  -7  -1   8     1195.80     1207.54     15.53 o 
  -5  -1   8      412.85      437.51      9.01 o 
  -3  -1   8     1055.94     1037.73     14.74 o 
  -1  -1   8     3302.43     3346.21     40.02 o 
   1  -1   8      200.01      202.93      5.45 o 
   3  -1   8      182.78      184.74      5.34 o 
   5  -1   8      251.93      287.27      6.92 o 
   7  -1   8      925.34      956.82     18.00 o 
   9  -1   8      224.53      187.16      7.10 o 
  11  -1   8      367.05      390.00     13.18 o 
  13  -1   8       39.62       39.57      5.88 o 
  15  -1   8      366.93      366.93     14.31 o 
  17  -1   8       40.87       52.08      9.52 o 
  19  -1   8      301.39      318.89     14.94 o 
  21  -1   8       24.21        7.95      7.82 o 
  23  -1   8       58.49       60.83      9.83 o 
  25  -1   8        7.60        6.08     10.28 o 
  27  -1   8       13.77       12.86     11.34 o 
 -38   0   8       10.39        7.37      7.71 o 
 -36   0   8      175.83      217.13     12.95 o 
 -34   0   8       50.14       42.81      8.96 o 
 -32   0   8       52.26       57.26     12.50 o 
 -30   0   8      135.94      133.52      8.36 o 
 -28   0   8      265.23      268.07     10.40 o 
 -26   0   8      556.07      576.36     13.12 o 
 -24   0   8       10.11       12.22      4.18 o 
 -22   0   8      935.30      897.69     15.97 o 
 -20   0   8      118.29      141.96      5.20 o 
 -18   0   8        3.83        2.05      2.72 o 
 -16   0   8      722.15      745.02     11.15 o 
 -14   0   8      408.86      385.48      7.98 o 
 -12   0   8      559.71      587.56      9.07 o 
 -10   0   8      228.46      266.96      5.74 o 
  -8   0   8      854.98      803.97     14.05 o 
  -6   0   8       14.03        9.55      2.76 o 
  -4   0   8     1675.16     1628.27     19.68 o 
  -2   0   8      454.41      395.61      7.25 o 
   0   0   8      376.87      342.57      7.81 o 
   2   0   8       10.83       16.75      2.58 o 
   4   0   8      324.41      371.46      7.91 o 
   6   0   8        0.54        5.98      2.79 o 
   8   0   8      407.56      365.65      8.36 o 
  10   0   8      184.91      174.08      6.31 o 
  12   0   8        0.11       -2.91      3.73 o 
  14   0   8       98.60      105.32      9.24 o 
  16   0   8      268.73      285.42     11.40 o 
  18   0   8      188.52      199.90     17.16 o 
  20   0   8      136.50      118.38     10.75 o 
  22   0   8      204.33      231.31     17.97 o 
  24   0   8        1.15       -4.56      7.53 o 
  26   0   8       87.06       89.97     11.79 o 
  28   0   8        0.94       -9.78      9.78 o 
 -37   1   8       30.45       29.95     10.22 o 
 -35   1   8      103.14      112.10     10.08 o 
 -33   1   8      450.90      500.64     16.26 o 
 -31   1   8      218.82      253.43     10.67 o 
 -29   1   8       18.67       17.06      5.24 o 
 -27   1   8      160.14      167.11      7.54 o 
 -25   1   8       86.94       88.32      5.45 o 
 -23   1   8      768.90      779.51     13.67 o 
 -21   1   8     2296.49     2099.66     31.79 o 
 -19   1   8      835.00      816.04     14.57 o 
 -17   1   8      694.50      691.06     12.76 o 
 -15   1   8       40.90       39.03      3.47 o 
 -13   1   8      765.63      779.38     12.21 o 
 -11   1   8      124.96      116.67      4.66 o 
  -9   1   8      569.50      568.64      8.46 o 
  -7   1   8     1195.86     1213.13     16.10 o 
  -5   1   8      411.29      407.14      7.98 o 
  -3   1   8     1054.96     1024.94     13.22 o 
  -1   1   8     3302.21     3429.40     38.23 o 
   1   1   8      200.06      196.39      5.68 o 
   3   1   8      182.74      187.47      5.43 o 
   5   1   8      252.76      274.41      7.03 o 
   7   1   8      926.46      952.83     15.62 o 
   9   1   8      224.67      186.72      9.51 o 
  11   1   8      366.27      367.40     11.76 o 
  13   1   8       39.44       35.81      5.91 o 
  15   1   8      366.59      350.95     18.03 o 
  17   1   8       40.99       42.09      7.97 o 
  19   1   8      301.25      291.61     14.83 o 
  21   1   8       24.34       11.05      7.43 o 
  23   1   8       58.47       78.81     10.49 o 
  25   1   8        7.50       -5.01      7.76 o 
  27   1   8       13.88       -2.23      8.49 o 
 -36   2   8       20.91       24.79      9.52 o 
 -34   2   8       38.43       36.64      8.11 o 
 -32   2   8       40.16       41.74      8.07 o 
 -30   2   8       16.00        9.95      5.51 o 
 -28   2   8      135.05      137.30      8.31 o 
 -26   2   8       21.43       24.13      5.19 o 
 -24   2   8      238.88      228.46      8.54 o 
 -22   2   8      282.87      270.50      8.83 o 
 -20   2   8      629.68      618.94     16.48 o 
 -18   2   8      468.04      450.08     10.32 o 
 -16   2   8      318.91      361.92      9.36 o 
 -14   2   8       14.90       12.93      3.45 o 
 -12   2   8      970.68      929.60     15.55 o 
 -10   2   8      275.98      254.00      6.23 o 
  -8   2   8      453.29      471.43      8.46 o 
  -6   2   8     1599.89     1513.88     19.69 o 
  -4   2   8      175.87      204.52      6.38 o 
  -2   2   8     1391.66     1406.16     18.60 o 
   0   2   8     1033.22     1087.65     15.47 o 
   2   2   8     1656.41     1543.15     21.76 o 
   4   2   8      575.53      556.75     10.93 o 
   6   2   8      126.39      118.00      5.92 o 
   8   2   8      100.39      105.18      7.22 o 
  10   2   8     1049.30     1005.77     33.32 o 
  12   2   8      148.74      159.86     10.61 o 
  14   2   8      180.72      158.59     20.75 o 
  16   2   8      115.94      103.89      8.42 o 
  18   2   8      117.87      123.82     10.95 o 
  20   2   8       24.90       16.75      7.52 o 
  22   2   8       24.64       17.13      8.14 o 
  24   2   8        7.52        3.36      9.02 o 
  26   2   8        4.86        4.47      8.72 o 
 -35   3   8       33.82       22.42      8.12 o 
 -33   3   8      145.96      154.76     12.53 o 
 -31   3   8       93.32       95.25      9.23 o 
 -29   3   8       11.33        5.48      5.37 o 
 -27   3   8       30.53       28.26      5.70 o 
 -25   3   8       66.16       62.98      6.51 o 
 -23   3   8      221.46      213.42     10.57 o 
 -21   3   8      484.05      458.41     12.53 o 
 -19   3   8      959.79      907.25     18.35 o 
 -17   3   8        3.58        4.37      3.70 o 
 -15   3   8      640.12      615.83     12.92 o 
 -13   3   8      175.18      143.02      6.49 o 
 -11   3   8       38.63       35.65      3.95 o 
  -9   3   8     1012.76      963.67     15.18 o 
  -7   3   8     1852.02     1753.32     22.61 o 
  -5   3   8     1033.50     1027.91     15.45 o 
  -3   3   8     2181.94     2106.77     26.25 o 
  -1   3   8     2445.59     2279.43     27.85 o 
   1   3   8      267.05      279.93      8.01 o 
   3   3   8      157.17      157.42      6.44 o 
   5   3   8      995.78      931.26     20.23 o 
   7   3   8      461.88      435.24     13.59 o 
   9   3   8      626.20      591.65     16.20 o 
  11   3   8      701.86      689.61     19.67 o 
  13   3   8      297.96      289.56     12.32 o 
  15   3   8       23.57       15.48      6.15 o 
  17   3   8       77.26       71.74      9.98 o 
  19   3   8       88.86       82.76     10.54 o 
  21   3   8       11.28        7.82      8.01 o 
  23   3   8       71.19       79.58     11.31 o 
  25   3   8       29.75       42.44     10.57 o 
 -34   4   8       53.12       52.69     13.67 o 
 -32   4   8       20.98       16.31      9.10 o 
 -30   4   8      122.34      140.54     20.94 o 
 -28   4   8       11.82       15.53      7.95 o 
 -26   4   8      281.36      294.20     13.03 o 
 -24   4   8       42.38       33.28      6.93 o 
 -22   4   8      959.79      980.38     22.72 o 
 -20   4   8      625.49      604.98     15.30 o 
 -18   4   8      137.05      126.24      7.09 o 
 -16   4   8       27.64       26.23      4.75 o 
 -14   4   8      852.95      863.53     18.19 o 
 -12   4   8      510.95      432.35     10.20 o 
 -10   4   8       37.16       37.28      4.24 o 
  -8   4   8      127.43      131.62      6.05 o 
  -6   4   8       87.09       91.40      5.30 o 
  -4   4   8      771.83      783.66     12.76 o 
  -2   4   8        6.89        5.07      3.53 o 
   0   4   8      166.61      167.89      6.95 o 
   2   4   8      449.54      452.28     10.85 o 
   4   4   8      144.09      181.48     12.03 o 
   6   4   8       23.50       27.70      5.93 o 
   8   4   8       13.05        8.97      5.57 o 
  10   4   8       69.68       66.75      7.66 o 
  12   4   8       71.94       57.33     10.04 o 
  14   4   8       33.22       39.88      7.42 o 
  16   4   8       45.40       45.49     11.04 o 
  18   4   8       33.19       41.28      9.28 o 
  20   4   8       68.53       63.71     10.84 o 
  22   4   8       24.10       26.46      9.92 o 
 -31   5   8       13.82       -0.33      8.90 o 
 -29   5   8       13.14        9.46      8.59 o 
 -27   5   8       94.68       92.20     11.42 o 
 -25   5   8       35.75       30.95      8.57 o 
 -23   5   8       23.16       25.86      8.16 o 
 -21   5   8      170.88      166.75     10.46 o 
 -19   5   8      101.99      102.21     12.58 o 
 -17   5   8       49.45       36.26      6.01 o 
 -15   5   8      125.42      118.13      7.80 o 
 -13   5   8      161.97      168.82      7.96 o 
 -11   5   8      197.52      164.93     10.00 o 
  -9   5   8      194.15      169.33      7.26 o 
  -7   5   8        6.25        4.86      3.73 o 
  -5   5   8      293.17      304.43      9.75 o 
  -3   5   8      207.24      192.78      8.68 o 
  -1   5   8       56.14       51.68      5.15 o 
   1   5   8      178.39      197.09      9.31 o 
   3   5   8       86.01      101.95      8.45 o 
   5   5   8       66.09       62.24      7.64 o 
   7   5   8      226.26      240.76     12.02 o 
   9   5   8       97.93       89.08      8.99 o 
  11   5   8       14.89       14.50      6.73 o 
  13   5   8       26.92       27.29      7.59 o 
  15   5   8       83.59       76.62      9.62 o 
  17   5   8       25.05       14.08      8.68 o 
  19   5   8       46.15       47.00     16.63 o 
 -26   6   8       72.48       77.23     13.00 o 
 -24   6   8        1.71        6.50      8.14 o 
 -22   6   8       16.22       20.51      8.37 o 
 -20   6   8       78.54       68.15     10.30 o 
 -18   6   8       77.80       71.21      8.39 o 
 -16   6   8      155.06      165.57      9.47 o 
 -14   6   8        5.82        4.37      5.13 o 
 -12   6   8        5.56        7.82      4.84 o 
 -10   6   8      220.91      219.97     12.42 o 
  -8   6   8       17.83       19.25      5.93 o 
  -6   6   8       18.62       23.70      5.13 o 
  -4   6   8      103.81      116.12      7.83 o 
  -2   6   8      267.21      236.95     13.02 o 
   0   6   8        3.83       -3.72      5.41 o 
   2   6   8       96.27      103.27     15.98 o 
   4   6   8       42.67       38.95      7.53 o 
   6   6   8       37.41       44.87      8.09 o 
   8   6   8        1.69        5.02      6.76 o 
  10   6   8      120.58      129.39     10.88 o 
  12   6   8        7.22        8.82      7.38 o 
  14   6   8        7.08        8.24      8.53 o 
  16   6   8       13.11        5.64      8.73 o 
 -19   7   8       80.32       81.02     11.30 o 
 -17   7   8       37.92       23.41      7.96 o 
 -15   7   8       19.51       18.65      7.31 o 
 -13   7   8       41.96       42.10      7.31 o 
 -11   7   8        2.84       -0.68      5.22 o 
  -9   7   8       71.23       74.53      8.83 o 
  -7   7   8      240.17      244.35     12.86 o 
  -5   7   8       45.76       53.17      7.59 o 
  -3   7   8      177.93      176.85     15.74 o 
  -1   7   8      138.22      144.95     11.22 o 
   1   7   8       12.56        8.43      9.41 o 
   3   7   8      246.14      238.78     17.00 o 
   5   7   8       85.26       79.51     11.65 o 
   7   7   8       15.41       20.70     12.73 o 
   9   7   8      164.63      171.65     12.77 o 
 -17  -7   9        5.00       -1.85      7.97 o 
 -15  -7   9       46.94       37.11      9.73 o 
 -13  -7   9      166.00      148.37     18.57 o 
 -11  -7   9       77.42       85.35     11.07 o 
  -9  -7   9       77.85       77.04     13.41 o 
  -7  -7   9      117.60      131.26     21.78 o 
  -5  -7   9      175.80      144.25     19.75 o 
  -3  -7   9      260.74      277.89     16.55 o 
  -1  -7   9        3.63       13.58      9.04 o 
   1  -7   9       58.87       65.16     11.05 o 
   3  -7   9       35.01       32.13     10.44 o 
   5  -7   9      334.07      359.38     19.24 o 
 -24  -6   9       29.27       18.40      8.70 o 
 -22  -6   9       92.45      122.02     19.58 o 
 -20  -6   9      273.35      273.93     19.34 o 
 -18  -6   9       19.18       17.47      7.14 o 
 -16  -6   9      105.68      104.20      9.56 o 
 -14  -6   9      192.30      179.73     11.06 o 
 -12  -6   9       35.74       21.55      8.42 o 
 -10  -6   9       15.74       14.29      7.30 o 
  -8  -6   9      267.18      265.76     16.02 o 
  -6  -6   9       38.20       37.02      8.50 o 
  -4  -6   9      260.35      272.31     19.14 o 
  -2  -6   9      129.42      135.51     14.78 o 
   0  -6   9      103.19      111.37     14.08 o 
   2  -6   9       89.68       79.38     11.75 o 
   4  -6   9       23.97       48.72     14.05 o 
   6  -6   9        6.45        9.13      8.19 o 
   8  -6   9      215.75      239.80     15.76 o 
  10  -6   9       41.85       61.12     11.35 o 
  12  -6   9      185.56      198.86     15.36 o 
  14  -6   9       35.60       30.18     12.82 o 
 -29  -5   9        0.20        6.78      8.09 o 
 -27  -5   9        6.95       12.03      8.04 o 
 -25  -5   9       35.63       11.33      7.71 o 
 -23  -5   9       34.56       34.56      8.56 o 
 -21  -5   9       27.41       23.04      6.65 o 
 -19  -5   9        1.26        7.82      6.00 o 
 -17  -5   9      165.34      167.85      9.09 o 
 -15  -5   9       44.84       51.62      6.31 o 
 -13  -5   9       27.08       36.46      5.73 o 
 -11  -5   9       38.16       39.78      6.59 o 
  -9  -5   9       97.49      115.89      8.46 o 
  -7  -5   9      151.61      152.44     17.49 o 
  -5  -5   9       12.96       -1.84      6.12 o 
  -3  -5   9      119.85       87.66     11.77 o 
  -1  -5   9      265.26      269.92     17.46 o 
   1  -5   9       52.17       51.40     10.82 o 
   3  -5   9      169.35      172.58     16.32 o 
   5  -5   9       37.16       16.37      7.93 o 
   7  -5   9       12.32       32.60      8.89 o 
   9  -5   9        8.04       13.40      8.27 o 
  11  -5   9      120.90      146.82     20.92 o 
  13  -5   9       28.65       34.05      9.54 o 
  15  -5   9        0.23       -4.09      7.45 o 
  17  -5   9       17.68        0.64     13.28 o 
 -32  -4   9       14.44       28.68      8.01 o 
 -30  -4   9       47.52       68.23      9.09 o 
 -28  -4   9       18.27       21.36      7.17 o 
 -26  -4   9       30.81       29.21      7.15 o 
 -24  -4   9       64.31       60.95      9.01 o 
 -22  -4   9       71.84       76.67      6.76 o 
 -20  -4   9       24.21       32.34      5.12 o 
 -18  -4   9       89.71      109.22      6.66 o 
 -16  -4   9      164.61      163.12      7.50 o 
 -14  -4   9       99.98       99.93      6.18 o 
 -12  -4   9      360.28      349.42     10.74 o 
 -10  -4   9       38.56       36.78      6.89 o 
  -8  -4   9      159.46      148.29     13.69 o 
  -6  -4   9      103.14      128.57     11.39 o 
  -4  -4   9      821.75      810.56     27.84 o 
  -2  -4   9      103.16       65.54     10.16 o 
   0  -4   9      256.41      228.04     25.19 o 
   2  -4   9      226.46      218.45     33.34 o 
   4  -4   9       38.73       44.98      9.38 o 
   6  -4   9      111.74       84.98      9.55 o 
   8  -4   9       41.83       52.60      9.00 o 
  10  -4   9       19.45       23.27      8.11 o 
  12  -4   9       12.06       18.86      8.05 o 
  14  -4   9       96.91      102.23     13.77 o 
  16  -4   9       63.95       67.04      9.15 o 
  18  -4   9       40.93       37.16      8.61 o 
  20  -4   9       69.03       43.44      9.42 o 
 -35  -3   9        1.34        1.54      7.27 o 
 -33  -3   9      104.17      100.94     17.34 o 
 -31  -3   9        0.37        1.19      6.37 o 
 -29  -3   9        5.11        8.06      7.27 o 
 -27  -3   9      225.58      234.04     11.96 o 
 -25  -3   9        5.43        7.34      5.49 o 
 -23  -3   9      107.28      110.26      7.25 o 
 -21  -3   9      394.22      380.99      9.87 o 
 -19  -3   9      217.15      207.86      7.47 o 
 -17  -3   9      183.76      178.88      6.76 o 
 -15  -3   9      916.79      881.80     14.40 o 
 -13  -3   9      305.30      330.14      9.28 o 
 -11  -3   9      720.40      685.32     14.40 o 
  -9  -3   9       90.81       90.40      5.87 o 
  -7  -3   9      874.00      848.23     16.16 o 
  -5  -3   9      614.37      529.45     13.34 o 
  -3  -3   9     3023.34     2908.43     89.50 o 
  -1  -3   9      264.33      268.80     15.95 o 
   1  -3   9      678.95      642.02     23.62 o 
   3  -3   9      118.10      100.04     18.52 o 
   5  -3   9      128.88      118.77      9.88 o 
   7  -3   9      231.83      211.18     12.16 o 
   9  -3   9      199.98      187.62     11.94 o 
  11  -3   9       52.99       59.73      8.80 o 
  13  -3   9       19.86       18.56      7.77 o 
  15  -3   9       48.82       33.45      8.57 o 
  17  -3   9       84.79      104.79      9.62 o 
  19  -3   9      164.60      174.96     11.38 o 
  21  -3   9       95.16       87.00     12.11 o 
  23  -3   9       10.56       -6.03     11.31 o 
 -36  -2   9       42.86       31.93      8.53 o 
 -34  -2   9       16.25       14.45      8.47 o 
 -32  -2   9        6.51        7.14      6.94 o 
 -30  -2   9      122.12      138.53     10.27 o 
 -28  -2   9       91.78       91.13      7.37 o 
 -26  -2   9      430.01      399.00     14.31 o 
 -24  -2   9      263.41      266.98      9.27 o 
 -22  -2   9      219.57      221.95      7.73 o 
 -20  -2   9     1361.14     1282.63     19.11 o 
 -18  -2   9     1279.70     1262.25     18.36 o 
 -16  -2   9     1117.12      992.37     15.34 o 
 -14  -2   9      837.98      865.45     13.79 o 
 -12  -2   9      539.10      465.51     10.06 o 
 -10  -2   9      650.64      606.16     11.40 o 
  -8  -2   9     1472.48     1440.99     20.13 o 
  -6  -2   9      121.53      155.63     10.38 o 
  -4  -2   9     3887.84     3686.40     55.05 o 
  -2  -2   9      986.80     1000.25     28.62 o 
   0  -2   9      116.35       98.66      5.82 o 
   2  -2   9      545.37      494.30     19.89 o 
   4  -2   9      345.71      293.39     10.14 o 
   6  -2   9       92.73      107.91      6.97 o 
   8  -2   9      451.95      399.71     18.81 o 
  10  -2   9      383.88      398.55     15.09 o 
  12  -2   9      664.77      651.23     16.94 o 
  14  -2   9      170.07      168.95     13.85 o 
  16  -2   9       46.03       35.63      6.73 o 
  18  -2   9       30.30       23.32      7.23 o 
  20  -2   9       63.35       72.45     14.80 o 
  22  -2   9        2.91       11.42      8.36 o 
  24  -2   9       48.76       45.58     10.39 o 
 -37  -1   9        0.31       -0.14      7.56 o 
 -35  -1   9       14.19       12.15      7.62 o 
 -33  -1   9       72.16       76.53      9.19 o 
 -31  -1   9       17.12       22.42      8.13 o 
 -29  -1   9       92.06       81.67      7.27 o 
 -27  -1   9      267.42      271.85     10.55 o 
 -25  -1   9      167.84      184.14      7.33 o 
 -23  -1   9      623.58      650.81     12.67 o 
 -21  -1   9      207.17      203.75      7.06 o 
 -19  -1   9       38.12       27.12      4.38 o 
 -17  -1   9      383.06      408.70     11.00 o 
 -15  -1   9      680.85      630.88     11.18 o 
 -13  -1   9      245.77      241.36      6.76 o 
 -11  -1   9      761.09      721.54     12.55 o 
  -9  -1   9        1.19       -0.84      2.26 o 
  -7  -1   9       45.78       45.80      3.17 o 
  -5  -1   9      515.69      489.25     13.61 o 
  -3  -1   9       44.04       52.88      4.39 o 
  -1  -1   9      618.55      702.16     11.45 o 
   1  -1   9      224.07      255.28      8.41 o 
   3  -1   9      388.49      408.91     13.14 o 
   5  -1   9      442.50      455.91     10.72 o 
   7  -1   9      310.20      307.30     13.68 o 
   9  -1   9       28.04       31.06      5.39 o 
  11  -1   9      492.99      506.91     14.15 o 
  13  -1   9       49.69       60.07      6.78 o 
  15  -1   9       21.03       18.96      6.06 o 
  17  -1   9      211.05      227.30     13.34 o 
  19  -1   9       17.79       12.50      9.02 o 
  21  -1   9       14.06        3.19      9.48 o 
  23  -1   9      176.47      207.60     18.12 o 
  25  -1   9       23.72       22.28     11.45 o 
 -38   0   9        0.00        1.26      7.48 o 
 -36   0   9        3.90        0.29      7.08 o 
 -34   0   9       15.27        8.95      7.18 o 
 -32   0   9        3.14        9.24      6.59 o 
 -30   0   9       35.94       38.06      6.03 o 
 -28   0   9       12.38       14.24      5.27 o 
 -26   0   9       83.57       84.17      6.73 o 
 -24   0   9      576.89      524.88     12.24 o 
 -22   0   9       15.58       18.21      4.13 o 
 -20   0   9       26.94       26.44      3.67 o 
 -18   0   9        0.80        1.37      2.98 o 
 -16   0   9       63.82       54.01      3.94 o 
 -14   0   9        2.21        5.21      2.65 o 
 -12   0   9      339.39      316.46      6.68 o 
 -10   0   9       79.01       81.10      4.46 o 
  -8   0   9      424.94      400.00      8.72 o 
  -6   0   9      926.49      944.52     14.75 o 
  -4   0   9      173.43      162.33      5.75 o 
  -2   0   9        5.82        7.69      2.44 o 
   0   0   9      275.46      266.18      6.29 o 
   2   0   9      360.11      326.62      7.03 o 
   4   0   9      159.35      156.28      5.72 o 
   6   0   9      487.40      483.78     11.77 o 
   8   0   9        3.84       -1.00      3.19 o 
  10   0   9      146.46      164.11      7.26 o 
  12   0   9      138.07      132.37      7.87 o 
  14   0   9       34.09       24.49      6.71 o 
  16   0   9      176.79      174.24     17.98 o 
  18   0   9       39.06       40.88     10.60 o 
  20   0   9      152.72      173.83     29.88 o 
  22   0   9        7.97       32.06     24.31 o 
  24   0   9        3.90        4.22     10.91 o 
  26   0   9       17.37        5.01     11.17 o 
 -37   1   9        0.30        1.25      8.97 o 
 -35   1   9       14.34        8.51      7.36 o 
 -33   1   9       72.11       96.55      9.40 o 
 -31   1   9       17.16       20.10      6.95 o 
 -29   1   9       92.21       75.06      8.69 o 
 -27   1   9      267.24      257.71     11.77 o 
 -25   1   9      167.64      172.15      8.37 o 
 -23   1   9      624.26      653.91     16.21 o 
 -21   1   9      207.60      194.22      7.17 o 
 -19   1   9       38.11       31.25      3.72 o 
 -17   1   9      383.27      378.74      9.47 o 
 -15   1   9      681.89      640.29     11.30 o 
 -13   1   9      245.08      246.44      7.37 o 
 -11   1   9      762.07      714.64     10.40 o 
  -9   1   9        1.29        3.23      2.45 o 
  -7   1   9       45.53       49.11      3.57 o 
  -5   1   9      515.41      458.95      8.84 o 
  -3   1   9       43.83       49.25      3.64 o 
  -1   1   9      618.72      669.55     12.53 o 
   1   1   9      224.82      253.94      7.18 o 
   3   1   9      389.19      404.08      9.06 o 
   5   1   9      442.19      463.21     12.44 o 
   7   1   9      310.00      309.23      9.90 o 
   9   1   9       28.07       38.87      4.74 o 
  11   1   9      493.31      493.95     20.55 o 
  13   1   9       49.39       64.83      7.08 o 
  15   1   9       21.32       15.71      5.96 o 
  17   1   9      211.22      225.58     18.77 o 
  19   1   9       17.79       22.02      7.99 o 
  21   1   9       14.07       -2.07      7.23 o 
  23   1   9      176.54      188.07     13.99 o 
  25   1   9       23.54        5.31      8.56 o 
 -36   2   9       42.91       33.03     12.90 o 
 -34   2   9       16.29        9.16      7.39 o 
 -32   2   9        6.50        4.18      6.63 o 
 -30   2   9      122.25      142.80     13.73 o 
 -28   2   9       91.71       94.78     12.05 o 
 -26   2   9      429.88      452.97     12.94 o 
 -24   2   9      262.52      264.04     12.49 o 
 -22   2   9      219.03      233.72     13.25 o 
 -20   2   9     1359.20     1295.24     30.04 o 
 -18   2   9     1281.66     1219.04     22.22 o 
 -16   2   9     1115.58      981.24     17.10 o 
 -14   2   9      839.59      846.50     15.31 o 
 -12   2   9      537.96      468.53     13.55 o 
 -10   2   9      650.71      619.07     10.96 o 
  -8   2   9     1473.98     1402.93     19.12 o 
  -6   2   9      121.68      133.44      5.50 o 
  -4   2   9     3888.41     3677.72     41.65 o 
  -2   2   9      985.46      970.57     14.67 o 
   0   2   9      116.10      100.51      4.87 o 
   2   2   9      544.81      513.98     10.71 o 
   4   2   9      345.92      319.23      9.57 o 
   6   2   9       92.88      103.55     10.22 o 
   8   2   9      451.81      403.60     20.21 o 
  10   2   9      383.88      393.97     13.08 o 
  12   2   9      664.48      637.54     17.33 o 
  14   2   9      170.09      173.41     10.06 o 
  16   2   9       45.87       33.07      6.94 o 
  18   2   9       30.41       32.11      8.57 o 
  20   2   9       63.11       59.26      9.98 o 
  22   2   9        2.89        3.01      7.95 o 
  24   2   9       48.87       45.29     10.36 o 
 -35   3   9        1.32       10.16     13.92 o 
 -33   3   9      104.35      115.02     12.12 o 
 -31   3   9        0.37       -1.82      7.17 o 
 -29   3   9        5.16        1.66      8.11 o 
 -27   3   9      225.42      236.79     11.89 o 
 -25   3   9        5.40       12.49      5.91 o 
 -23   3   9      106.87      115.53      8.77 o 
 -21   3   9      394.22      394.05     12.28 o 
 -19   3   9      216.86      201.72      9.13 o 
 -17   3   9      183.56      172.84      7.62 o 
 -15   3   9      915.99      848.35     16.14 o 
 -13   3   9      304.84      339.69      9.79 o 
 -11   3   9      719.87      666.24     12.44 o 
  -9   3   9       90.40       99.16      6.40 o 
  -7   3   9      874.34      860.47     14.00 o 
  -5   3   9      613.80      532.55     10.63 o 
  -3   3   9     3022.83     2914.75     34.86 o 
  -1   3   9      264.07      288.18      7.98 o 
   1   3   9      678.07      643.24     12.77 o 
   3   3   9      118.34      105.84      5.83 o 
   5   3   9      128.69      131.49      9.31 o 
   7   3   9      232.83      237.20     10.86 o 
   9   3   9      200.48      152.76      9.45 o 
  11   3   9       53.18       47.46      7.01 o 
  13   3   9       19.93       12.51      6.09 o 
  15   3   9       48.53       43.00      7.63 o 
  17   3   9       84.66       69.99      8.83 o 
  19   3   9      164.49      162.97     13.41 o 
  21   3   9       95.13       85.08     11.40 o 
  23   3   9       10.56        3.79      8.85 o 
 -32   4   9       14.43       27.55     11.11 o 
 -30   4   9       47.66       60.63     10.40 o 
 -28   4   9       18.40       20.12      8.34 o 
 -26   4   9       30.68       33.77      7.26 o 
 -24   4   9       64.07       67.24      7.98 o 
 -22   4   9       71.95       73.97      8.01 o 
 -20   4   9       24.18       34.98      6.63 o 
 -18   4   9       89.78      118.26      9.14 o 
 -16   4   9      164.45      147.02      7.56 o 
 -14   4   9      100.15      101.68      7.51 o 
 -12   4   9      359.80      348.50      9.52 o 
 -10   4   9       38.23       29.12      5.35 o 
  -8   4   9      159.22      145.37      6.56 o 
  -6   4   9      102.91      109.81      6.33 o 
  -4   4   9      822.23      791.53     17.23 o 
  -2   4   9      103.54      108.24      6.10 o 
   0   4   9      256.10      259.37      9.62 o 
   2   4   9      226.73      246.02      9.75 o 
   4   4   9       38.74       35.37      6.37 o 
   6   4   9      112.09       91.08      8.14 o 
   8   4   9       41.80       61.87      7.68 o 
  10   4   9       19.28       27.75      6.78 o 
  12   4   9       12.04       13.42      7.99 o 
  14   4   9       96.76      113.38     10.07 o 
  16   4   9       64.27       64.81      9.05 o 
  18   4   9       40.90       41.30      9.72 o 
  20   4   9       69.20       79.76     11.63 o 
 -29   5   9        0.20        1.34      8.12 o 
 -27   5   9        7.02        7.09      8.08 o 
 -25   5   9       35.54       24.61      8.98 o 
 -23   5   9       34.37       27.18      7.38 o 
 -21   5   9       27.41       24.56      6.83 o 
 -19   5   9        1.27        3.59      5.17 o 
 -17   5   9      165.59      177.03     10.33 o 
 -15   5   9       44.99       43.58      7.79 o 
 -13   5   9       27.05       18.05      5.21 o 
 -11   5   9       38.17       46.03      5.58 o 
  -9   5   9       97.83      102.98      6.79 o 
  -7   5   9      151.21      140.41      7.45 o 
  -5   5   9       13.04       12.53      6.86 o 
  -3   5   9      119.91       94.71      8.29 o 
  -1   5   9      265.30      267.99     15.85 o 
   1   5   9       52.06       52.54      6.48 o 
   3   5   9      169.58      185.06     12.60 o 
   5   5   9       37.41       28.40      6.90 o 
   7   5   9       12.34       13.88      6.51 o 
   9   5   9        8.07       10.25      9.19 o 
  11   5   9      120.88      141.66     11.05 o 
  13   5   9       28.88       21.52     11.41 o 
  15   5   9        0.23       -2.15      7.22 o 
  17   5   9       17.71       11.16     12.95 o 
 -24   6   9       29.22       25.39     19.70 o 
 -22   6   9       92.60       85.90     11.37 o 
 -20   6   9      273.54      275.75     20.70 o 
 -18   6   9       19.22       33.03      7.92 o 
 -16   6   9      105.66       85.63      7.95 o 
 -14   6   9      192.08      183.49     12.72 o 
 -12   6   9       35.64       30.79      5.74 o 
 -10   6   9       15.71       13.84      5.16 o 
  -8   6   9      267.09      263.48     10.21 o 
  -6   6   9       38.09       40.20      7.27 o 
  -4   6   9      259.83      267.96     13.63 o 
  -2   6   9      129.73      139.79     18.33 o 
   0   6   9      102.89      117.70     10.00 o 
   2   6   9       89.95       73.33     10.00 o 
   4   6   9       24.04       20.55      7.27 o 
   6   6   9        6.49        7.53      6.79 o 
   8   6   9      216.26      224.04     13.12 o 
  10   6   9       41.98       52.46      9.07 o 
  12   6   9      185.86      182.40     12.72 o 
  14   6   9       35.71       24.45     12.66 o 
 -17   7   9        4.99       -1.27      7.07 o 
 -15   7   9       46.93       65.37      8.40 o 
 -13   7   9      165.86      143.72     10.05 o 
 -11   7   9       77.15       77.63      8.74 o 
  -9   7   9       78.00       77.38      7.60 o 
  -7   7   9      117.82      148.57     10.19 o 
  -5   7   9      176.02      165.81     11.76 o 
  -3   7   9      260.76      282.02     14.44 o 
  -1   7   9        3.71       20.66      9.19 o 
   1   7   9       58.79       58.37     11.23 o 
   3   7   9       35.04       50.71     13.94 o 
   5   7   9      334.12      374.10     19.24 o 
 -15  -7  10       86.21       96.62     18.47 o 
 -13  -7  10       12.81       11.88      7.36 o 
 -11  -7  10      190.06      187.32     12.58 o 
  -9  -7  10      107.98      113.36     12.42 o 
  -7  -7  10       47.44       55.91     10.45 o 
  -5  -7  10       32.53       19.40      9.22 o 
  -3  -7  10       19.62       19.66      9.25 o 
  -1  -7  10      107.37       98.44     12.65 o 
   1  -7  10       87.33       81.32     12.37 o 
 -24  -6  10        0.41       -1.47      7.24 o 
 -22  -6  10       29.12       35.66      8.43 o 
 -20  -6  10       63.23       54.56      8.81 o 
 -18  -6  10       27.20       24.17      7.61 o 
 -16  -6  10       57.13       65.28      8.92 o 
 -14  -6  10       26.04       24.33      7.10 o 
 -12  -6  10       17.62       24.97      7.38 o 
 -10  -6  10      186.50      188.88     13.56 o 
  -8  -6  10       67.57       83.74     10.46 o 
  -6  -6  10      131.07      138.40     24.49 o 
  -4  -6  10      253.71      264.14     20.12 o 
  -2  -6  10       66.07       87.17     22.27 o 
   0  -6  10      176.63      199.38     27.01 o 
   2  -6  10       44.83       70.80     15.34 o 
   4  -6  10       20.86       -2.35     13.62 o 
   6  -6  10      113.60      110.62     12.75 o 
   8  -6  10       41.53       46.49     11.16 o 
  10  -6  10      388.59      434.49     23.92 o 
 -29  -5  10       36.38       40.08      8.94 o 
 -27  -5  10       18.48       12.81      7.49 o 
 -25  -5  10      190.94      197.29     12.48 o 
 -23  -5  10       32.11       53.25      8.63 o 
 -21  -5  10       89.42       91.54     10.25 o 
 -19  -5  10        1.61        3.10      6.13 o 
 -17  -5  10       43.15       40.43      6.48 o 
 -15  -5  10       49.39       55.53      7.04 o 
 -13  -5  10       72.30       67.65      6.97 o 
 -11  -5  10       47.03       39.28      6.99 o 
  -9  -5  10       15.92       12.01      8.50 o 
  -7  -5  10      255.54      308.88     15.20 o 
  -5  -5  10       81.91       88.18      9.86 o 
  -3  -5  10      195.53      212.81     16.42 o 
  -1  -5  10       31.32       17.31      9.33 o 
   1  -5  10       77.74       81.52     12.47 o 
   3  -5  10        6.69        0.97     10.27 o 
   5  -5  10       81.89       71.24     10.32 o 
   7  -5  10       75.09       87.06     11.30 o 
   9  -5  10      296.67      317.94     17.04 o 
  11  -5  10      227.13      195.26     17.84 o 
  13  -5  10       31.46       30.63     10.19 o 
  15  -5  10        1.55        0.97      8.06 o 
 -32  -4  10       46.63       41.64      9.06 o 
 -30  -4  10       28.93       23.90     14.17 o 
 -28  -4  10       15.19        6.75      7.05 o 
 -26  -4  10       25.82       22.60      7.17 o 
 -24  -4  10       26.02       19.93      6.93 o 
 -22  -4  10       45.28       54.63      7.76 o 
 -20  -4  10        6.16        5.48      4.89 o 
 -18  -4  10      210.77      205.25      8.63 o 
 -16  -4  10      513.39      524.57     12.82 o 
 -14  -4  10        4.41       -0.74      3.95 o 
 -12  -4  10      364.77      363.05     13.03 o 
 -10  -4  10      408.03      417.39     13.57 o 
  -8  -4  10       61.38       56.67      6.63 o 
  -6  -4  10       39.11       33.93      7.18 o 
  -4  -4  10       10.30        9.07      8.88 o 
  -2  -4  10       69.46       59.67     10.32 o 
   0  -4  10       60.95       66.81     14.87 o 
   2  -4  10      124.61      110.74     12.70 o 
   4  -4  10       97.49       89.46     10.06 o 
   6  -4  10      220.76      235.22     13.97 o 
   8  -4  10       26.93       26.62      8.46 o 
  10  -4  10       59.45       57.80      9.81 o 
  12  -4  10        7.04       17.71      8.81 o 
  14  -4  10        9.55       13.10      8.76 o 
  16  -4  10       12.98        6.17      7.96 o 
  18  -4  10       56.78       62.60      9.79 o 
 -33  -3  10       61.77       52.32      9.01 o 
 -31  -3  10        2.53        3.43      6.74 o 
 -29  -3  10       26.67       26.52      6.83 o 
 -27  -3  10       45.55       40.62      6.79 o 
 -25  -3  10       67.08       72.12      6.27 o 
 -23  -3  10      116.54      113.56      7.08 o 
 -21  -3  10       96.64      104.72      6.21 o 
 -19  -3  10       71.11       76.97      7.18 o 
 -17  -3  10     1005.74      924.53     17.27 o 
 -15  -3  10        2.18        3.33      3.90 o 
 -13  -3  10      446.64      419.36     12.12 o 
 -11  -3  10      826.15      816.03     16.69 o 
  -9  -3  10      341.56      322.77     10.07 o 
  -7  -3  10      125.16      141.97     13.33 o 
  -5  -3  10       81.50       78.06      7.78 o 
  -3  -3  10      178.33      181.53     10.20 o 
  -1  -3  10      220.09      198.63     14.45 o 
   1  -3  10     1241.32     1214.11     36.76 o 
   3  -3  10      234.99      219.68     15.28 o 
   5  -3  10       19.75        5.74      6.72 o 
   7  -3  10       42.67       50.84     10.05 o 
   9  -3  10       48.53       60.35     10.85 o 
  11  -3  10       52.65       71.05     16.36 o 
  13  -3  10       73.22       63.04      9.77 o 
  15  -3  10       17.67       20.30     10.97 o 
  17  -3  10       69.35       74.13      9.27 o 
  19  -3  10       55.02       67.63     12.10 o 
  21  -3  10       20.62        9.92     12.48 o 
 -36  -2  10        2.83       -5.07      8.00 o 
 -34  -2  10       60.38       74.94      9.47 o 
 -32  -2  10       53.44       48.68      8.86 o 
 -30  -2  10      111.55      120.36      9.87 o 
 -28  -2  10       44.85       41.06      9.47 o 
 -26  -2  10       67.43       71.26      6.23 o 
 -24  -2  10       71.44       65.66      5.90 o 
 -22  -2  10      271.49      247.53      8.28 o 
 -20  -2  10       12.30       16.58      4.00 o 
 -18  -2  10      386.55      347.68      9.04 o 
 -16  -2  10       70.07       55.50      4.60 o 
 -14  -2  10      163.56      154.70      5.99 o 
 -12  -2  10      473.11      424.35      9.84 o 
 -10  -2  10      144.37      135.49      5.84 o 
  -8  -2  10       11.18        5.57      3.75 o 
  -6  -2  10      768.17      697.49     14.21 o 
  -4  -2  10     2251.24     2152.34     39.46 o 
  -2  -2  10     3432.14     3270.73     50.31 o 
   0  -2  10      778.59      768.48     32.19 o 
   2  -2  10      212.82      185.22     13.44 o 
   4  -2  10       58.85       57.04      7.81 o 
   6  -2  10      394.68      401.90     34.92 o 
   8  -2  10       23.23       31.73      7.53 o 
  10  -2  10      615.07      573.18     19.33 o 
  12  -2  10      419.02      434.18     14.23 o 
  14  -2  10       55.84       44.06      7.23 o 
  16  -2  10       28.34       45.26      9.38 o 
  18  -2  10        2.59       -8.85     23.46 o 
  20  -2  10        9.20       12.40     15.21 o 
  22  -2  10       38.78       62.78     21.17 o 
 -37  -1  10       16.61       23.80      8.46 o 
 -35  -1  10       73.17       95.66     10.24 o 
 -33  -1  10       61.05       57.65      8.68 o 
 -31  -1  10      145.48      167.83     10.98 o 
 -29  -1  10      165.46      176.78      9.38 o 
 -27  -1  10        1.30        2.90      4.86 o 
 -25  -1  10      107.29      117.57      7.55 o 
 -23  -1  10       58.64       58.80      5.07 o 
 -21  -1  10      204.13      197.42      7.23 o 
 -19  -1  10      348.42      346.41      8.91 o 
 -17  -1  10       69.03       64.77      6.03 o 
 -15  -1  10      204.89      221.51      8.04 o 
 -13  -1  10      171.76      202.20      6.42 o 
 -11  -1  10      390.53      389.72      9.21 o 
  -9  -1  10       82.61       79.80      4.74 o 
  -7  -1  10      581.91      603.44     11.29 o 
  -5  -1  10      613.66      587.96      9.94 o 
  -3  -1  10     1201.76     1175.53     17.58 o 
  -1  -1  10      112.81      106.21      5.63 o 
   1  -1  10      661.85      636.20     17.51 o 
   3  -1  10       47.05       48.57      4.88 o 
   5  -1  10      348.44      327.46      9.65 o 
   7  -1  10      379.02      384.66     12.42 o 
   9  -1  10      277.76      280.80     12.06 o 
  11  -1  10      665.83      667.81     16.95 o 
  13  -1  10      678.59      671.64     23.35 o 
  15  -1  10       71.94       59.53      8.93 o 
  17  -1  10       33.09       34.00     10.10 o 
  19  -1  10      114.68      121.74     14.59 o 
  21  -1  10        2.50       -1.74      9.53 o 
  23  -1  10       14.63       15.13     11.20 o 
 -36   0  10       55.77       35.36     10.28 o 
 -34   0  10       97.03       98.89      9.86 o 
 -32   0  10        9.88        6.79      9.46 o 
 -30   0  10       15.54        6.40      5.35 o 
 -28   0  10       29.26       24.99      5.68 o 
 -26   0  10      295.25      324.62     11.21 o 
 -24   0  10       60.23       61.64      6.09 o 
 -22   0  10       70.76       63.67      5.47 o 
 -20   0  10      108.57      117.54      5.73 o 
 -18   0  10       18.03       10.81      3.38 o 
 -16   0  10      785.63      779.19     16.77 o 
 -14   0  10       43.69       48.22      3.51 o 
 -12   0  10       23.02       23.66      3.39 o 
 -10   0  10       79.82       97.72      5.07 o 
  -8   0  10      524.93      572.13     11.09 o 
  -6   0  10       12.60       11.60      2.90 o 
  -4   0  10      622.50      615.40     11.57 o 
  -2   0  10      903.91      824.71     13.95 o 
   0   0  10       36.36       29.22      3.82 o 
   2   0  10      716.32      641.41     12.04 o 
   4   0  10      206.70      222.01      9.78 o 
   6   0  10      287.84      296.87      9.12 o 
   8   0  10       64.81       57.84      6.18 o 
  10   0  10       27.89       23.50      9.17 o 
  12   0  10        0.11        0.07      7.27 o 
  14   0  10        2.02        0.05      9.76 o 
  16   0  10      167.28      155.35     14.93 o 
  18   0  10      196.06      227.68     30.93 o 
  20   0  10       11.55       15.32     10.72 o 
  22   0  10       45.85       56.39     13.51 o 
  24   0  10       20.86       21.87     12.51 o 
 -37   1  10       16.63        9.45      9.60 o 
 -35   1  10       73.33       94.06     10.21 o 
 -33   1  10       61.06       64.44      8.80 o 
 -31   1  10      145.08      128.86     10.10 o 
 -29   1  10      164.95      181.48     13.17 o 
 -27   1  10        1.30        3.49      5.83 o 
 -25   1  10      107.31      114.27      7.51 o 
 -23   1  10       58.33       58.84      5.51 o 
 -21   1  10      203.84      219.36      8.04 o 
 -19   1  10      348.92      357.74      9.67 o 
 -17   1  10       68.44       66.32      6.96 o 
 -15   1  10      204.58      190.50      7.14 o 
 -13   1  10      172.18      200.17      7.10 o 
 -11   1  10      389.83      400.37      9.53 o 
  -9   1  10       82.07       77.84      4.92 o 
  -7   1  10      582.62      584.24     10.56 o 
  -5   1  10      612.79      601.48     12.11 o 
  -3   1  10     1200.65     1147.02     16.41 o 
  -1   1  10      112.35      118.66      5.74 o 
   1   1  10      662.39      649.84     11.27 o 
   3   1  10       47.13       48.81      4.80 o 
   5   1  10      348.59      333.95     11.17 o 
   7   1  10      379.54      371.62     12.26 o 
   9   1  10      277.81      272.68     13.26 o 
  11   1  10      665.56      634.29     25.06 o 
  13   1  10      679.57      658.23     23.22 o 
  15   1  10       71.67       50.46      8.49 o 
  17   1  10       33.00       35.13     12.70 o 
  19   1  10      114.91      111.48     15.03 o 
  21   1  10        2.52       -0.92     12.58 o 
  23   1  10       14.60       17.98     11.77 o 
 -36   2  10        2.83       10.67      9.39 o 
 -34   2  10       60.14       67.01     15.31 o 
 -32   2  10       53.41       72.13     18.63 o 
 -30   2  10      111.55      128.43     10.15 o 
 -28   2  10       44.82       52.33      7.90 o 
 -26   2  10       67.61       54.66      7.35 o 
 -24   2  10       71.33       65.42      7.43 o 
 -22   2  10      271.83      256.01     17.66 o 
 -20   2  10       12.36        8.81      4.89 o 
 -18   2  10      385.79      353.73     10.10 o 
 -16   2  10       69.97       48.03      5.15 o 
 -14   2  10      163.57      157.25      6.94 o 
 -12   2  10      473.92      423.15     11.46 o 
 -10   2  10      143.86      124.38      6.01 o 
  -8   2  10       11.09        6.51      3.23 o 
  -6   2  10      771.18      701.47     12.29 o 
  -4   2  10     2252.18     2132.90     26.90 o 
  -2   2  10     3434.28     3282.28     38.28 o 
   0   2  10      777.43      764.88     13.10 o 
   2   2  10      212.74      181.66      7.06 o 
   4   2  10       58.60       58.29      5.28 o 
   6   2  10      394.71      390.65     13.07 o 
   8   2  10       23.19       23.14      5.86 o 
  10   2  10      615.93      608.35     17.76 o 
  12   2  10      420.01      403.54     15.13 o 
  14   2  10       55.72       41.90      7.40 o 
  16   2  10       28.46       37.93      7.36 o 
  18   2  10        2.58       11.26      7.97 o 
  20   2  10        9.20       13.06      8.40 o 
  22   2  10       38.75       39.20     16.17 o 
 -33   3  10       61.78       72.41      9.42 o 
 -31   3  10        2.54       -1.65      6.80 o 
 -29   3  10       26.62       29.98      7.40 o 
 -27   3  10       45.95       56.23      7.97 o 
 -25   3  10       67.13       62.59      7.97 o 
 -23   3  10      116.37      126.33     13.17 o 
 -21   3  10       96.48       96.51      9.38 o 
 -19   3  10       70.96       71.83      6.63 o 
 -17   3  10     1005.88      964.67     23.00 o 
 -15   3  10        2.22        8.37      4.24 o 
 -13   3  10      445.95      403.91     10.98 o 
 -11   3  10      825.51      830.13     14.56 o 
  -9   3  10      342.15      332.16      9.58 o 
  -7   3  10      124.78      121.82      5.78 o 
  -5   3  10       81.70       85.19      5.18 o 
  -3   3  10      178.45      175.34      6.70 o 
  -1   3  10      220.10      217.28      8.34 o 
   1   3  10     1240.40     1270.32     20.21 o 
   3   3  10      234.02      229.95      9.52 o 
   5   3  10       19.94       17.06      5.54 o 
   7   3  10       43.00       53.89      7.16 o 
   9   3  10       48.62       60.71      7.56 o 
  11   3  10       53.27       62.72      7.84 o 
  13   3  10       73.00       68.31      8.43 o 
  15   3  10       17.69       14.49      7.24 o 
  17   3  10       69.28       56.57     10.33 o 
  19   3  10       54.96       59.70     10.84 o 
  21   3  10       20.52       20.78      9.69 o 
 -32   4  10       46.81       46.72     10.70 o 
 -30   4  10       29.00       37.35     15.46 o 
 -28   4  10       15.25       11.22      7.09 o 
 -26   4  10       25.61       24.23      7.29 o 
 -24   4  10       25.94       17.91     10.25 o 
 -22   4  10       45.31       48.13      7.66 o 
 -20   4  10        6.21        0.37      5.67 o 
 -18   4  10      210.70      210.66     10.00 o 
 -16   4  10      512.80      520.36     14.41 o 
 -14   4  10        4.41       -4.48      4.48 o 
 -12   4  10      364.76      367.64     10.74 o 
 -10   4  10      407.40      378.03     10.15 o 
  -8   4  10       61.73       53.62      5.48 o 
  -6   4  10       39.36       39.28      5.09 o 
  -4   4  10       10.31        7.52      4.07 o 
  -2   4  10       69.44       70.29      5.62 o 
   0   4  10       61.16       60.55      6.24 o 
   2   4  10      124.77      128.30      8.03 o 
   4   4  10       97.15       96.32      8.37 o 
   6   4  10      220.42      234.09     13.09 o 
   8   4  10       27.00       27.03      9.06 o 
  10   4  10       59.08       42.93      7.91 o 
  12   4  10        7.09       -6.05      6.43 o 
  14   4  10        9.60        4.18      6.95 o 
  16   4  10       13.07        8.52     10.75 o 
  18   4  10       56.70       56.23     13.70 o 
 -29   5  10       36.54       29.89      9.98 o 
 -27   5  10       18.55        0.37      8.23 o 
 -25   5  10      191.43      190.15     12.20 o 
 -23   5  10       32.12       38.20      7.91 o 
 -21   5  10       89.14       87.22      9.16 o 
 -19   5  10        1.61        4.36      5.71 o 
 -17   5  10       43.22       38.66      6.54 o 
 -15   5  10       49.15       52.90      6.83 o 
 -13   5  10       72.32       57.36      6.79 o 
 -11   5  10       47.23       44.16      5.90 o 
  -9   5  10       15.98       10.88      4.73 o 
  -7   5  10      255.64      289.58     12.99 o 
  -5   5  10       82.07       84.66      7.22 o 
  -3   5  10      194.84      179.72     10.69 o 
  -1   5  10       31.07       31.33      6.71 o 
   1   5  10       77.75       74.76      7.45 o 
   3   5  10        6.74        4.43      6.20 o 
   5   5  10       81.94       84.34      9.02 o 
   7   5  10       75.03       77.57      9.10 o 
   9   5  10      296.48      299.58     26.26 o 
  11   5  10      227.05      230.46     13.40 o 
  13   5  10       31.75       48.45      9.25 o 
  15   5  10        1.57        3.05      7.95 o 
 -24   6  10        0.43        1.27      8.19 o 
 -22   6  10       29.34       38.85      9.92 o 
 -20   6  10       62.96       51.84      9.29 o 
 -18   6  10       27.31       22.21      6.69 o 
 -16   6  10       57.08       38.27      7.32 o 
 -14   6  10       26.00       24.81      7.64 o 
 -12   6  10       17.57       22.21      5.78 o 
 -10   6  10      186.54      188.35      9.50 o 
  -8   6  10       67.61       68.22     10.10 o 
  -6   6  10      131.37      143.79     12.68 o 
  -4   6  10      254.07      248.65     13.07 o 
  -2   6  10       66.03       75.28      9.07 o 
   0   6  10      176.90      201.38     28.51 o 
   2   6  10       45.04       40.40      9.53 o 
   4   6  10       20.74       15.42      8.58 o 
   6   6  10      113.77       95.38     10.44 o 
   8   6  10       41.74       57.20      9.62 o 
  10   6  10      389.38      427.11     17.73 o 
 -15   7  10       86.56       87.27      9.19 o 
 -13   7  10       12.79       10.49      6.63 o 
 -11   7  10      190.09      215.99     14.05 o 
  -9   7  10      107.69      113.31      9.83 o 
  -7   7  10       47.33       55.42      9.14 o 
  -5   7  10       32.45       29.65      8.47 o 
  -3   7  10       19.59       16.85      7.85 o 
  -1   7  10      107.23      131.90     25.01 o 
   1   7  10       87.37      100.59     12.85 o 
 -22  -6  11        6.63       11.65      7.56 o 
 -20  -6  11       31.44       32.64      8.38 o 
 -18  -6  11      112.23      117.77     10.85 o 
 -16  -6  11       20.11       17.09      7.24 o 
 -14  -6  11      116.10      117.22     14.54 o 
 -12  -6  11       53.17       38.71      7.93 o 
 -10  -6  11       16.50       17.95      8.72 o 
  -8  -6  11      372.60      367.48     18.07 o 
  -6  -6  11      102.94      106.91     11.55 o 
  -4  -6  11       46.35       61.85     13.70 o 
  -2  -6  11       76.72       92.81     14.62 o 
   0  -6  11        0.12        9.09      8.84 o 
   2  -6  11       42.28       38.88     10.61 o 
   4  -6  11       11.69       15.55      9.69 o 
   6  -6  11       25.43       14.35     10.05 o 
 -27  -5  11       20.07       14.11      8.11 o 
 -25  -5  11       56.23       43.27      8.73 o 
 -23  -5  11       40.47       48.84      8.74 o 
 -21  -5  11       22.10       21.59      7.49 o 
 -19  -5  11      151.72      149.55      9.60 o 
 -17  -5  11       48.86       51.38      7.03 o 
 -15  -5  11      147.61      161.78      9.47 o 
 -13  -5  11        2.50        2.75      5.25 o 
 -11  -5  11       99.14       87.30     12.58 o 
  -9  -5  11      170.12      180.51     12.65 o 
  -7  -5  11       10.06        8.77      7.29 o 
  -5  -5  11      148.95      129.41     12.96 o 
  -3  -5  11      128.41      147.24     15.19 o 
  -1  -5  11      209.00      236.18     22.05 o 
   1  -5  11       50.72       75.70     17.01 o 
   3  -5  11       23.67       18.97      8.79 o 
   5  -5  11       84.86       86.67     11.47 o 
   7  -5  11       64.13       79.02     17.67 o 
   9  -5  11       42.45       41.66     10.45 o 
  11  -5  11      203.82      203.67     15.43 o 
  13  -5  11      215.70      238.88     28.73 o 
 -30  -4  11       23.60       16.41      7.75 o 
 -28  -4  11        1.51        0.90      6.74 o 
 -26  -4  11       32.83       32.63      7.89 o 
 -24  -4  11       67.72       85.94      9.34 o 
 -22  -4  11       46.08       50.98      6.85 o 
 -20  -4  11      146.48      146.80      9.30 o 
 -18  -4  11       20.62       24.17      5.31 o 
 -16  -4  11       39.93       34.70      6.04 o 
 -14  -4  11       24.31       27.95      5.75 o 
 -12  -4  11       64.76       63.57      8.63 o 
 -10  -4  11      188.47      165.09     11.70 o 
  -8  -4  11       89.61       78.94     18.31 o 
  -6  -4  11       28.16       46.50      8.54 o 
  -4  -4  11      273.17      249.37     17.24 o 
  -2  -4  11       48.40       45.23     10.67 o 
   0  -4  11       77.25       64.98     19.91 o 
   2  -4  11       87.05       64.08     18.57 o 
   4  -4  11      188.02      185.30     13.06 o 
   6  -4  11      194.17      202.87     13.79 o 
   8  -4  11       82.74       64.83     10.43 o 
  10  -4  11        8.40        4.31      8.54 o 
  12  -4  11      216.17      208.72     14.97 o 
  14  -4  11       88.90       94.14     12.23 o 
  16  -4  11        7.67       -1.44      8.24 o 
 -33  -3  11       22.09       22.46      8.15 o 
 -31  -3  11       27.51       33.61      7.42 o 
 -29  -3  11       55.46       52.84      7.61 o 
 -27  -3  11       45.30       33.00      6.72 o 
 -25  -3  11      105.42       94.08      8.81 o 
 -23  -3  11       46.69       56.30      6.72 o 
 -21  -3  11       60.68       54.51      6.76 o 
 -19  -3  11      125.52      144.79      7.62 o 
 -17  -3  11      165.93      159.62      7.70 o 
 -15  -3  11       47.86       45.95      5.28 o 
 -13  -3  11      221.41      224.92      9.20 o 
 -11  -3  11       60.74       51.80      5.79 o 
  -9  -3  11      195.66      182.64      9.39 o 
  -7  -3  11        1.79       -2.94      4.81 o 
  -5  -3  11     1109.11     1074.60     22.63 o 
  -3  -3  11       96.89       92.58     11.61 o 
  -1  -3  11      200.40      172.22     21.15 o 
   1  -3  11       38.24       40.72      9.97 o 
   3  -3  11      212.63      218.86     12.96 o 
   5  -3  11      159.60      140.34     11.37 o 
   7  -3  11       40.87       50.49      9.16 o 
   9  -3  11       32.22       36.59     11.31 o 
  11  -3  11      160.11      137.63     17.30 o 
  13  -3  11       27.88       27.72      9.20 o 
  15  -3  11       46.29       51.44     10.28 o 
  17  -3  11        5.74        8.44      9.44 o 
  19  -3  11      119.52      134.62     19.47 o 
 -34  -2  11      102.68      109.11     10.86 o 
 -32  -2  11       25.45       24.84      7.71 o 
 -30  -2  11       98.65      107.99      9.88 o 
 -28  -2  11      167.75      188.14     11.60 o 
 -26  -2  11       94.12      103.87      7.20 o 
 -24  -2  11       76.67       80.47      6.39 o 
 -22  -2  11      107.26      107.14      7.21 o 
 -20  -2  11       21.99       16.74      4.13 o 
 -18  -2  11      432.39      415.32     11.32 o 
 -16  -2  11      186.26      181.09      6.86 o 
 -14  -2  11       90.13      116.68      5.64 o 
 -12  -2  11      137.67      119.98      6.92 o 
 -10  -2  11       33.85       27.93      4.79 o 
  -8  -2  11      126.68      130.70      6.85 o 
  -6  -2  11        0.85        0.34      4.04 o 
  -4  -2  11      239.04      230.72     26.08 o 
  -2  -2  11      274.77      257.37     15.62 o 
   0  -2  11       86.43       83.45     13.43 o 
   2  -2  11      321.22      299.28     30.34 o 
   4  -2  11      195.07      200.44     15.93 o 
   6  -2  11      186.73      183.23     20.04 o 
   8  -2  11       10.75       16.04      7.58 o 
  10  -2  11       39.64       37.86      8.59 o 
  12  -2  11       24.99       31.25      8.58 o 
  14  -2  11       25.48       16.36      8.09 o 
  16  -2  11        6.23       13.89     11.27 o 
  18  -2  11        5.45       18.30     17.81 o 
  20  -2  11       48.03       61.23     20.93 o 
 -35  -1  11        1.67       -0.84      6.96 o 
 -33  -1  11       72.74       70.84      9.62 o 
 -31  -1  11       14.64       17.08      7.05 o 
 -29  -1  11      330.22      362.84     12.69 o 
 -27  -1  11       13.37       15.01      5.55 o 
 -25  -1  11        2.96       -4.38      4.38 o 
 -23  -1  11       38.57       35.84      5.13 o 
 -21  -1  11      315.74      328.55      9.14 o 
 -19  -1  11      461.85      435.91     10.45 o 
 -17  -1  11      967.70      850.13     14.28 o 
 -15  -1  11        0.79        6.03      3.28 o 
 -13  -1  11      130.90      104.69      5.24 o 
 -11  -1  11      459.26      439.63     11.35 o 
  -9  -1  11      134.59      124.93      7.70 o 
  -7  -1  11      246.02      254.29      7.66 o 
  -5  -1  11      662.27      674.50     26.57 o 
  -3  -1  11      744.51      708.98     16.63 o 
  -1  -1  11     1492.63     1411.00     39.73 o 
   1  -1  11      813.32      777.60     25.68 o 
   3  -1  11      521.80      527.21     12.40 o 
   5  -1  11      131.66      143.61      8.37 o 
   7  -1  11      110.65      104.75      7.86 o 
   9  -1  11      187.64      161.23      9.37 o 
  11  -1  11      374.30      391.04     13.52 o 
  13  -1  11      184.74      181.98     15.46 o 
  15  -1  11      462.51      388.18     33.78 o 
  17  -1  11       42.93       21.46     17.52 o 
  19  -1  11       76.90       64.22     13.01 o 
  21  -1  11      118.28      111.52     15.78 o 
 -36   0  11       11.63        4.99      9.35 o 
 -34   0  11      176.31      211.31     12.71 o 
 -32   0  11       31.79       23.18      7.68 o 
 -30   0  11       14.30       15.61      6.95 o 
 -28   0  11      246.62      279.07     15.16 o 
 -26   0  11      126.23      159.96     10.64 o 
 -24   0  11        9.29        0.70      5.84 o 
 -22   0  11       24.05       29.04      4.75 o 
 -20   0  11        2.91        7.94      4.03 o 
 -18   0  11        2.29        1.58      3.33 o 
 -16   0  11        0.03        3.63      3.57 o 
 -14   0  11       35.23       17.20      3.46 o 
 -12   0  11       67.73       72.89      4.48 o 
 -10   0  11       10.19       16.81      3.73 o 
  -8   0  11      481.80      561.10     11.46 o 
  -6   0  11      538.24      524.88     10.98 o 
  -4   0  11      701.45      608.10     12.01 o 
  -2   0  11     1522.26     1523.43     22.15 o 
   0   0  11     1291.25     1337.76     20.22 o 
   2   0  11      227.30      235.16      9.76 o 
   4   0  11      783.30      713.71     18.66 o 
   6   0  11        0.08        0.35      4.73 o 
   8   0  11      125.21      107.23      9.24 o 
  10   0  11        2.68       -4.84      6.19 o 
  12   0  11      430.52      426.26     76.04 o 
  14   0  11      105.03       98.22     13.31 o 
  16   0  11       15.58        1.75      9.61 o 
  18   0  11      384.38      368.57     22.36 o 
  20   0  11       76.02       68.29     13.87 o 
  22   0  11        1.41       14.43     11.04 o 
 -35   1  11        1.70       -6.66      8.52 o 
 -33   1  11       72.76       58.64     10.58 o 
 -31   1  11       14.69       19.14      9.24 o 
 -29   1  11      330.17      368.15     17.27 o 
 -27   1  11       13.47       18.94      8.04 o 
 -25   1  11        3.01       10.77      7.23 o 
 -23   1  11       38.25       53.77      7.13 o 
 -21   1  11      316.43      318.25     12.55 o 
 -19   1  11      462.32      438.71     14.19 o 
 -17   1  11      968.64      800.71     16.99 o 
 -15   1  11        0.75       -2.86      3.89 o 
 -13   1  11      131.28       92.60      5.67 o 
 -11   1  11      460.32      436.83     10.46 o 
  -9   1  11      134.59      123.89      7.95 o 
  -7   1  11      246.41      257.50      7.35 o 
  -5   1  11      663.39      660.39     11.76 o 
  -3   1  11      743.94      698.64     12.27 o 
  -1   1  11     1494.57     1409.72     19.50 o 
   1   1  11      813.11      807.66     14.77 o 
   3   1  11      522.34      483.15     14.03 o 
   5   1  11      132.06      127.89      8.31 o 
   7   1  11      111.10       98.53      7.78 o 
   9   1  11      188.75      163.34     11.54 o 
  11   1  11      374.52      378.42     31.93 o 
  13   1  11      185.28      187.58     16.32 o 
  15   1  11      462.19      437.87     23.36 o 
  17   1  11       43.12       33.52     12.01 o 
  19   1  11       76.96       81.89     14.47 o 
  21   1  11      118.15      127.92     16.70 o 
 -34   2  11      102.78       92.92     12.64 o 
 -32   2  11       25.30       23.45      9.60 o 
 -30   2  11       99.16      121.02     13.35 o 
 -28   2  11      168.36      216.75     15.84 o 
 -26   2  11       94.07       95.11      8.99 o 
 -24   2  11       76.84       79.21      8.21 o 
 -22   2  11      107.08       93.30      8.35 o 
 -20   2  11       21.91       12.31      5.66 o 
 -18   2  11      434.27      418.58     11.31 o 
 -16   2  11      186.37      166.17      8.29 o 
 -14   2  11       90.47      104.04      6.93 o 
 -12   2  11      137.57      139.30      7.45 o 
 -10   2  11       33.50       21.85      4.24 o 
  -8   2  11      126.70      121.04      5.67 o 
  -6   2  11        0.84       -3.13      3.13 o 
  -4   2  11      239.21      241.24      7.60 o 
  -2   2  11      274.52      281.11      8.08 o 
   0   2  11       86.44       88.52      5.73 o 
   2   2  11      321.43      309.35      9.17 o 
   4   2  11      195.38      193.47      8.40 o 
   6   2  11      186.79      194.88     13.17 o 
   8   2  11       10.59        4.84      8.04 o 
  10   2  11       39.15       49.56      8.79 o 
  12   2  11       24.92       13.07      7.92 o 
  14   2  11       25.45        1.70      7.70 o 
  16   2  11        6.29        7.65     15.62 o 
  18   2  11        5.43       -6.79     17.76 o 
  20   2  11       48.12       43.81     17.62 o 
 -33   3  11       21.97       16.86      9.25 o 
 -31   3  11       27.53       39.17      8.41 o 
 -29   3  11       55.68       54.30      8.82 o 
 -27   3  11       45.22       50.27     11.53 o 
 -25   3  11      105.31      112.55     13.82 o 
 -23   3  11       46.77       51.95      7.62 o 
 -21   3  11       60.48       61.46      7.63 o 
 -19   3  11      125.31      116.81      7.94 o 
 -17   3  11      165.32      163.78      8.78 o 
 -15   3  11       47.79       54.77      6.30 o 
 -13   3  11      221.38      201.14      9.17 o 
 -11   3  11       60.63       45.32      5.18 o 
  -9   3  11      196.93      185.08      7.80 o 
  -7   3  11        1.75       -3.86      3.86 o 
  -5   3  11     1108.38     1060.88     17.05 o 
  -3   3  11       97.62       98.92      6.72 o 
  -1   3  11      201.00      201.69      7.91 o 
   1   3  11       38.60       44.34      5.19 o 
   3   3  11      212.50      211.68     12.99 o 
   5   3  11      160.14      135.88      9.32 o 
   7   3  11       40.91       47.17     13.40 o 
   9   3  11       32.19       24.32      7.05 o 
  11   3  11      159.71      158.05     10.84 o 
  13   3  11       27.98       23.38      7.66 o 
  15   3  11       46.27       53.07      8.74 o 
  17   3  11        5.65       -0.14      9.67 o 
  19   3  11      119.23      119.10     20.58 o 
 -30   4  11       23.53       12.19      7.87 o 
 -28   4  11        1.50        4.71      7.16 o 
 -26   4  11       33.11       28.61      7.70 o 
 -24   4  11       67.57       73.12      8.89 o 
 -22   4  11       46.14       38.26      7.70 o 
 -20   4  11      146.10      141.73      9.20 o 
 -18   4  11       20.64       16.65      5.81 o 
 -16   4  11       40.00       53.97      6.69 o 
 -14   4  11       24.58       33.66      5.92 o 
 -12   4  11       64.65       88.62      6.59 o 
 -10   4  11      188.01      182.46      8.94 o 
  -8   4  11       89.35      102.16      7.32 o 
  -6   4  11       27.87       13.91      5.40 o 
  -4   4  11      272.95      290.45     10.60 o 
  -2   4  11       47.99       62.09      5.77 o 
   0   4  11       77.36       68.01      7.39 o 
   2   4  11       86.97       92.27      7.83 o 
   4   4  11      188.13      191.64     11.72 o 
   6   4  11      193.84      181.88     13.72 o 
   8   4  11       82.42       82.85      9.35 o 
  10   4  11        8.49       -3.03      6.37 o 
  12   4  11      215.86      224.46     13.07 o 
  14   4  11       88.61      104.71     10.81 o 
  16   4  11        7.66        3.91      7.99 o 
 -27   5  11       20.03       19.33     11.39 o 
 -25   5  11       55.95       53.13     10.37 o 
 -23   5  11       40.45       39.50      8.29 o 
 -21   5  11       22.02       18.95      7.20 o 
 -19   5  11      151.76      151.36      9.77 o 
 -17   5  11       48.89       68.44     13.36 o 
 -15   5  11      147.51      152.02     10.72 o 
 -13   5  11        2.52        1.00      5.17 o 
 -11   5  11       99.34      101.92      7.45 o 
  -9   5  11      170.27      156.22      9.67 o 
  -7   5  11       10.15        1.85      5.11 o 
  -5   5  11      148.93      144.43      8.79 o 
  -3   5  11      128.66      152.19     13.80 o 
  -1   5  11      209.17      225.00     15.00 o 
   1   5  11       50.75       66.88      8.52 o 
   3   5  11       23.79       24.27      7.39 o 
   5   5  11       84.59       94.48      9.64 o 
   7   5  11       64.61       58.61     14.51 o 
   9   5  11       42.11       49.66      9.08 o 
  11   5  11      203.84      211.47     13.50 o 
  13   5  11      215.90      223.97     14.25 o 
 -22   6  11        6.67        5.43      7.43 o 
 -20   6  11       31.64       27.41      7.24 o 
 -18   6  11      111.95      120.28      9.68 o 
 -16   6  11       20.13       15.74      6.50 o 
 -14   6  11      116.07      122.48      9.42 o 
 -12   6  11       53.22       46.01      7.13 o 
 -10   6  11       16.45       12.23      6.03 o 
  -8   6  11      372.46      376.67     13.52 o 
  -6   6  11      103.06      119.91     10.55 o 
  -4   6  11       46.49       49.83      8.64 o 
  -2   6  11       76.47       98.53     10.18 o 
   0   6  11        0.10        2.29      7.10 o 
   2   6  11       42.23       39.53     10.21 o 
   4   6  11       11.71        5.91      8.81 o 
   6   6  11       25.39       30.66     11.02 o 
 -18  -6  12       18.36       30.48      8.07 o 
 -16  -6  12       91.86      123.20     10.91 o 
 -14  -6  12       12.59       16.87      7.53 o 
 -12  -6  12       78.66       63.26      9.19 o 
 -10  -6  12       24.18       24.31      9.85 o 
  -8  -6  12        3.56        3.59      7.91 o 
  -6  -6  12       58.37       62.63     13.27 o 
  -4  -6  12       22.32       20.71      9.24 o 
  -2  -6  12       25.41       25.14     14.72 o 
   0  -6  12       18.63       20.87     13.73 o 
   2  -6  12       18.70       26.49     10.13 o 
 -25  -5  12       49.88       39.09     12.65 o 
 -23  -5  12       44.48       50.60      9.13 o 
 -21  -5  12       20.37       22.23      6.71 o 
 -19  -5  12       57.09       49.79      7.60 o 
 -17  -5  12      143.41      146.11      9.82 o 
 -15  -5  12       39.20       29.56      7.44 o 
 -13  -5  12       28.77       17.46      6.66 o 
 -11  -5  12        3.47       -4.61      6.86 o 
  -9  -5  12       18.22       15.52      7.83 o 
  -7  -5  12       38.65       32.16     10.18 o 
  -5  -5  12       48.62       44.76      9.32 o 
  -3  -5  12      150.96      155.51     28.42 o 
  -1  -5  12      118.63      123.82     15.32 o 
   1  -5  12       73.52      100.25     13.89 o 
   3  -5  12       57.76       36.31     10.14 o 
   5  -5  12       11.41        2.93     10.82 o 
   7  -5  12       78.12       92.84     12.59 o 
   9  -5  12       58.18       42.25     11.26 o 
 -28  -4  12      125.84      128.75     11.39 o 
 -26  -4  12      122.91      130.29     11.14 o 
 -24  -4  12        6.47        7.60      6.79 o 
 -22  -4  12       45.77       44.58      9.78 o 
 -20  -4  12       13.22       11.86      5.80 o 
 -18  -4  12      145.39      144.44      9.24 o 
 -16  -4  12      122.64      145.59      8.93 o 
 -14  -4  12       18.67       17.78      6.04 o 
 -12  -4  12       33.47       36.44      7.20 o 
 -10  -4  12      232.56      221.52     13.37 o 
  -8  -4  12        9.39        4.77      6.85 o 
  -6  -4  12       95.64       97.58     10.16 o 
  -4  -4  12       60.18       54.57      8.86 o 
  -2  -4  12       45.18       41.96     11.10 o 
   0  -4  12      318.27      334.08     20.66 o 
   2  -4  12       41.67       35.59     10.03 o 
   4  -4  12      172.93      194.47     14.24 o 
   6  -4  12      205.36      207.26     14.70 o 
   8  -4  12       21.24       17.80      9.11 o 
  10  -4  12      101.80      109.21     12.53 o 
  12  -4  12       76.31       90.36     21.70 o 
  14  -4  12      142.50      159.69     16.71 o 
 -31  -3  12       57.12       57.92      9.41 o 
 -29  -3  12       51.68       61.87      9.00 o 
 -27  -3  12      117.25      144.41     10.83 o 
 -25  -3  12       26.69       28.02      6.38 o 
 -23  -3  12       21.77       14.45      5.89 o 
 -21  -3  12       18.10       21.22      5.87 o 
 -19  -3  12       13.36       16.46      5.00 o 
 -17  -3  12        3.58        1.86      4.41 o 
 -15  -3  12       76.07       84.75      6.36 o 
 -13  -3  12      124.70      140.06      9.13 o 
 -11  -3  12       35.90       39.11      6.55 o 
  -9  -3  12       43.27       40.88      6.56 o 
  -7  -3  12       44.19       29.96      6.28 o 
  -5  -3  12      625.45      637.01     20.57 o 
  -3  -3  12      199.07      206.87     15.70 o 
  -1  -3  12       53.11       49.64     10.83 o 
   1  -3  12      162.51      150.82     14.55 o 
   3  -3  12       44.17       40.23      8.98 o 
   5  -3  12      113.79      123.22     11.66 o 
   7  -3  12      198.35      236.95     30.25 o 
   9  -3  12      136.28      120.42     12.23 o 
  11  -3  12       50.39       64.91     10.90 o 
  13  -3  12       10.68       14.95      9.19 o 
  15  -3  12       33.23       35.90     10.62 o 
  17  -3  12       29.35       29.88     14.07 o 
 -34  -2  12       11.88        4.21      7.54 o 
 -32  -2  12       20.47       14.11      7.70 o 
 -30  -2  12       15.78        5.96      6.94 o 
 -28  -2  12      140.63      133.10      9.08 o 
 -26  -2  12       13.78        7.41      5.23 o 
 -24  -2  12      163.24      172.44      9.42 o 
 -22  -2  12      301.68      292.76     10.51 o 
 -20  -2  12      244.09      257.85      8.64 o 
 -18  -2  12       16.90       13.19      4.64 o 
 -16  -2  12       27.71       31.67      5.98 o 
 -14  -2  12       80.36       77.39      5.92 o 
 -12  -2  12       55.68       41.20      5.55 o 
 -10  -2  12      106.14       86.46      6.92 o 
  -8  -2  12       33.48       33.39      5.91 o 
  -6  -2  12       94.16       91.06      7.43 o 
  -4  -2  12       56.07       58.37      7.78 o 
  -2  -2  12      205.98      194.93     11.59 o 
   0  -2  12      384.60      350.31     23.56 o 
   2  -2  12      162.75      168.47     14.65 o 
   4  -2  12      227.74      237.04     13.31 o 
   6  -2  12       75.42       72.46      9.73 o 
   8  -2  12       10.43       -3.82      9.69 o 
  10  -2  12       83.42      105.28     15.13 o 
  12  -2  12       78.82       78.50     13.52 o 
  14  -2  12       10.36       18.42     11.33 o 
  16  -2  12       99.29       98.99     23.07 o 
  18  -2  12       25.84       23.60     18.45 o 
 -35  -1  12       11.20       26.73     10.41 o 
 -33  -1  12        8.07       12.36     10.39 o 
 -31  -1  12       79.87       60.09      7.80 o 
 -29  -1  12      138.13      143.91      9.33 o 
 -27  -1  12       40.74       28.74      6.26 o 
 -25  -1  12       68.63       72.73      7.07 o 
 -23  -1  12       24.14       27.13      5.25 o 
 -21  -1  12       19.19       20.04      4.71 o 
 -19  -1  12       22.58       16.10      4.08 o 
 -17  -1  12      142.61      161.34      6.66 o 
 -15  -1  12      106.84      109.18      5.69 o 
 -13  -1  12      112.74      100.88      6.01 o 
 -11  -1  12       60.13       43.95      5.33 o 
  -9  -1  12       90.24       86.35      9.80 o 
  -7  -1  12      358.37      334.17     12.20 o 
  -5  -1  12      453.07      443.63     13.68 o 
  -3  -1  12       12.36       12.74      6.37 o 
  -1  -1  12      546.44      519.03     17.45 o 
   1  -1  12      169.84      163.73     10.81 o 
   3  -1  12       61.55       54.65      8.17 o 
   5  -1  12      226.80      251.32     13.33 o 
   7  -1  12       22.05       24.27      9.96 o 
   9  -1  12      106.40       95.39     12.90 o 
  11  -1  12      186.33      186.50     34.04 o 
  13  -1  12       53.84       67.89     19.61 o 
  15  -1  12       45.08       25.16     17.76 o 
  17  -1  12       23.16       20.39     18.69 o 
  19  -1  12       77.62       55.87     21.32 o 
 -34   0  12        2.73        2.89      8.88 o 
 -32   0  12      113.18      119.75     12.69 o 
 -30   0  12       57.50       73.57     11.09 o 
 -28   0  12      299.46      346.88     16.93 o 
 -26   0  12      504.11      547.38     19.92 o 
 -24   0  12       76.84       75.88      9.77 o 
 -22   0  12       15.67       27.84      7.69 o 
 -20   0  12      294.22      238.06     11.10 o 
 -18   0  12      419.69      357.08     11.44 o 
 -16   0  12       13.85       21.71      5.11 o 
 -14   0  12      108.63       81.66      6.35 o 
 -12   0  12        5.69       25.68      5.03 o 
 -10   0  12       77.67       67.53      5.46 o 
  -8   0  12       89.72      119.97      6.06 o 
  -6   0  12        0.57       -1.17      3.83 o 
  -4   0  12      666.94      680.32     13.34 o 
  -2   0  12      436.53      405.52     10.30 o 
   0   0  12      699.58      691.31     15.55 o 
   2   0  12        4.07        2.44      5.00 o 
   4   0  12      169.13      199.66      9.87 o 
   6   0  12      353.82      341.91     12.49 o 
   8   0  12      239.54      224.16     12.63 o 
  10   0  12      135.77      118.40     13.67 o 
  12   0  12      679.32      620.67     41.32 o 
  14   0  12       20.83       11.82     16.99 o 
  16   0  12      257.57      239.84     19.18 o 
  18   0  12        4.91       12.42     10.82 o 
  20   0  12       42.93       24.95     12.28 o 
 -35   1  12       11.19       11.74      9.67 o 
 -33   1  12        8.06        7.62      8.98 o 
 -31   1  12       80.38       78.87     11.41 o 
 -29   1  12      138.30      148.64     18.08 o 
 -27   1  12       40.78       55.57      9.73 o 
 -25   1  12       68.35       61.23      9.69 o 
 -23   1  12       24.34       32.03      8.17 o 
 -21   1  12       19.08       31.78      7.67 o 
 -19   1  12       22.55       19.80      7.14 o 
 -17   1  12      143.03      144.88      7.94 o 
 -15   1  12      106.72      105.44      6.99 o 
 -13   1  12      112.63       96.85      6.00 o 
 -11   1  12       60.24       41.74      4.75 o 
  -9   1  12       90.11       76.97      8.13 o 
  -7   1  12      359.06      347.90      9.69 o 
  -5   1  12      453.59      467.34     11.20 o 
  -3   1  12       12.22       13.34      4.33 o 
  -1   1  12      547.46      492.66     11.67 o 
   1   1  12      169.72      179.31      8.66 o 
   3   1  12       61.69       57.34      8.26 o 
   5   1  12      226.45      220.39     10.71 o 
   7   1  12       22.09       11.31      6.86 o 
   9   1  12      106.23      131.38     21.80 o 
  11   1  12      186.30      167.90     16.00 o 
  13   1  12       53.45       51.43     13.02 o 
  15   1  12       45.06       50.96     12.75 o 
  17   1  12       23.16       27.42     12.44 o 
  19   1  12       77.70       80.18     15.31 o 
 -34   2  12       11.95       20.54     14.60 o 
 -32   2  12       20.53       19.14      9.64 o 
 -30   2  12       15.71       19.05      9.02 o 
 -28   2  12      140.42      153.16     12.01 o 
 -26   2  12       13.63       13.91      7.98 o 
 -24   2  12      163.34      182.25     10.98 o 
 -22   2  12      300.91      307.34     15.03 o 
 -20   2  12      243.76      244.78     15.81 o 
 -18   2  12       16.86       11.46      5.63 o 
 -16   2  12       27.63       25.19      6.03 o 
 -14   2  12       81.07       68.92      6.69 o 
 -12   2  12       55.89       51.21      5.94 o 
 -10   2  12      106.22       98.81      6.27 o 
  -8   2  12       33.40       35.41      5.85 o 
  -6   2  12       94.36      108.89      6.23 o 
  -4   2  12       56.08       57.30      5.06 o 
  -2   2  12      206.16      213.63      7.55 o 
   0   2  12      384.92      372.84     11.52 o 
   2   2  12      163.28      165.30      8.52 o 
   4   2  12      227.61      239.29     13.55 o 
   6   2  12       75.56       80.50      9.88 o 
   8   2  12       10.30       16.85      8.65 o 
  10   2  12       83.82       91.86     10.86 o 
  12   2  12       78.61       71.42     10.83 o 
  14   2  12       10.39       24.34     11.82 o 
  16   2  12       99.11       86.54     19.15 o 
  18   2  12       25.77       31.53     23.77 o 
 -31   3  12       56.88       40.39      8.97 o 
 -29   3  12       51.56       62.59     12.43 o 
 -27   3  12      117.40      136.12     10.87 o 
 -25   3  12       26.48       49.64      8.15 o 
 -23   3  12       21.54       21.77      6.96 o 
 -21   3  12       18.12       15.26      6.36 o 
 -19   3  12       13.40       17.52      6.70 o 
 -17   3  12        3.57       -3.22      5.66 o 
 -15   3  12       76.05       75.70     11.40 o 
 -13   3  12      125.00       98.40      8.34 o 
 -11   3  12       35.82       35.78      7.38 o 
  -9   3  12       43.32       54.85      6.17 o 
  -7   3  12       44.24       42.16      5.76 o 
  -5   3  12      625.67      649.20     13.95 o 
  -3   3  12      199.25      215.95      8.52 o 
  -1   3  12       53.26       51.85      6.16 o 
   1   3  12      162.27      133.66      8.32 o 
   3   3  12       44.00       42.37      7.25 o 
   5   3  12      113.41      111.68      9.33 o 
   7   3  12      198.46      228.37     16.15 o 
   9   3  12      135.79      121.15     10.04 o 
  11   3  12       50.49       51.52      8.55 o 
  13   3  12       10.72        3.12      7.24 o 
  15   3  12       33.17       16.49      8.16 o 
  17   3  12       29.30       53.13     14.47 o 
 -28   4  12      125.64      132.84     11.41 o 
 -26   4  12      122.99      154.33     11.69 o 
 -24   4  12        6.51        7.90      6.71 o 
 -22   4  12       45.61       47.46     10.36 o 
 -20   4  12       13.30       12.24      6.94 o 
 -18   4  12      145.48      153.46      9.51 o 
 -16   4  12      123.17      108.96      8.48 o 
 -14   4  12       18.55       33.06      7.06 o 
 -12   4  12       33.57       28.27      6.78 o 
 -10   4  12      232.00      242.92     10.43 o 
  -8   4  12        9.39       12.89      5.45 o 
  -6   4  12       95.45      124.69      8.15 o 
  -4   4  12       60.14       54.11      6.46 o 
  -2   4  12       44.89       47.69      6.69 o 
   0   4  12      318.12      351.23     18.16 o 
   2   4  12       41.63       34.81      7.22 o 
   4   4  12      173.58      192.10     11.59 o 
   6   4  12      205.43      205.41     12.18 o 
   8   4  12       21.29       15.10      7.54 o 
  10   4  12      101.66      108.50     11.41 o 
  12   4  12       76.36       83.25     10.36 o 
  14   4  12      142.21      141.72     20.28 o 
 -25   5  12       49.95       42.08      8.67 o 
 -23   5  12       44.11       55.27      8.87 o 
 -21   5  12       20.38       16.24      6.64 o 
 -19   5  12       57.08       63.55      9.83 o 
 -17   5  12      143.34      150.14     10.06 o 
 -15   5  12       39.20       30.64      6.75 o 
 -13   5  12       28.71       31.49      7.38 o 
 -11   5  12        3.48       -1.98      5.16 o 
  -9   5  12       18.10       20.16      6.87 o 
  -7   5  12       38.63       54.54      7.15 o 
  -5   5  12       48.68       51.14      8.23 o 
  -3   5  12      150.93      143.22     11.06 o 
  -1   5  12      118.54      110.34     10.11 o 
   1   5  12       73.24       92.99     12.58 o 
   3   5  12       57.51       55.91      9.17 o 
   5   5  12       11.47       15.74      7.70 o 
   7   5  12       78.17       69.60     10.00 o 
   9   5  12       58.35       69.56     10.08 o 
 -18   6  12       18.37       19.29      7.12 o 
 -16   6  12       91.66      105.85      9.55 o 
 -14   6  12       12.70       18.52      7.56 o 
 -12   6  12       78.81       60.99      8.09 o 
 -10   6  12       24.29       24.83      8.94 o 
  -8   6  12        3.50       11.35      7.07 o 
  -6   6  12       58.68       75.02      9.54 o 
  -4   6  12       22.34       16.09      7.93 o 
  -2   6  12       25.47       27.35      8.37 o 
   0   6  12       18.71       24.21      9.83 o 
   2   6  12       18.65       18.60      9.26 o 
 -12  -6  13       15.87       13.14      7.64 o 
 -10  -6  13        5.29       10.44      8.94 o 
  -8  -6  13       77.13       75.59     11.52 o 
  -6  -6  13       17.78       22.56     13.75 o 
 -23  -5  13       50.94       51.43      8.46 o 
 -21  -5  13       26.62       35.52      7.78 o 
 -19  -5  13       30.53       25.10      9.19 o 
 -17  -5  13        0.53        1.24      6.64 o 
 -15  -5  13       40.67       42.71      8.32 o 
 -13  -5  13      109.06      127.35     16.96 o 
 -11  -5  13       30.61       25.69      8.45 o 
  -9  -5  13        7.02       -5.77     10.09 o 
  -7  -5  13      103.54       90.65     12.90 o 
  -5  -5  13       33.32       44.61      9.66 o 
  -3  -5  13       25.48       30.43      9.34 o 
  -1  -5  13        0.58       -1.69     10.02 o 
   1  -5  13        9.06        3.76     10.93 o 
   3  -5  13      100.48       97.22     13.15 o 
   5  -5  13       39.43       29.84     10.72 o 
 -28  -4  13      126.47      146.78     17.65 o 
 -26  -4  13      217.06      238.80     17.52 o 
 -24  -4  13       81.63       76.00      8.47 o 
 -22  -4  13      127.51      144.68      9.85 o 
 -20  -4  13       13.05       11.40      6.25 o 
 -18  -4  13       14.82       10.27      6.13 o 
 -16  -4  13      256.45      290.58     12.09 o 
 -14  -4  13      209.12      197.42     14.71 o 
 -12  -4  13      197.50      199.00     13.28 o 
 -10  -4  13       43.82       57.37      9.33 o 
  -8  -4  13      244.95      254.58     14.67 o 
  -6  -4  13      147.89      149.63     12.46 o 
  -4  -4  13       99.54       95.57     10.77 o 
  -2  -4  13      267.37      270.23     19.68 o 
   0  -4  13        0.38        3.45     10.06 o 
   2  -4  13      106.89      107.22     16.00 o 
   4  -4  13      218.92      214.47     15.22 o 
   6  -4  13       13.41       17.16      9.75 o 
   8  -4  13       78.19       73.94     19.13 o 
  10  -4  13       61.29       84.45     12.48 o 
 -31  -3  13       14.33        9.89      9.18 o 
 -29  -3  13       43.70       43.24      8.95 o 
 -27  -3  13       44.82       52.23      7.63 o 
 -25  -3  13       90.09      100.98      8.72 o 
 -23  -3  13       41.91       41.43      7.00 o 
 -21  -3  13        2.99        2.99      5.50 o 
 -19  -3  13      191.11      212.36     10.35 o 
 -17  -3  13       25.25       29.04      6.10 o 
 -15  -3  13       21.51       13.87      5.42 o 
 -13  -3  13      136.35      150.33     10.13 o 
 -11  -3  13       89.13       91.29     10.00 o 
  -9  -3  13       57.76       67.45      9.41 o 
  -7  -3  13       64.54       49.93      8.52 o 
  -5  -3  13        4.90        7.68      6.82 o 
  -3  -3  13       20.08       30.11     12.29 o 
  -1  -3  13      129.58      102.56     13.65 o 
   1  -3  13       70.35       74.98     12.96 o 
   3  -3  13       28.81       24.72     10.80 o 
   5  -3  13        7.01        2.26      8.21 o 
   7  -3  13       14.99       19.51     17.94 o 
   9  -3  13        8.01        8.36     16.17 o 
  11  -3  13       38.30       47.16     10.83 o 
  13  -3  13       75.61       86.76     14.88 o 
 -32  -2  13       24.18       17.59      7.99 o 
 -30  -2  13       30.96       35.58      7.38 o 
 -28  -2  13        4.72        3.20      6.06 o 
 -26  -2  13       13.23       10.88      5.83 o 
 -24  -2  13       76.70       76.99      7.67 o 
 -22  -2  13       88.09       86.81      7.64 o 
 -20  -2  13      124.48      150.38      8.74 o 
 -18  -2  13       45.46       28.95      5.25 o 
 -16  -2  13        4.41        4.48      4.37 o 
 -14  -2  13       78.57       76.06      6.20 o 
 -12  -2  13       83.63       86.71     14.36 o 
 -10  -2  13      134.24      160.16     11.36 o 
  -8  -2  13      384.97      367.69     19.26 o 
  -6  -2  13       40.32       44.43      8.10 o 
  -4  -2  13       15.10        3.51      9.66 o 
  -2  -2  13       19.48       33.58     10.41 o 
   0  -2  13      107.28      104.09     13.36 o 
   2  -2  13       68.13       79.04      9.85 o 
   4  -2  13       76.59       61.81     10.23 o 
   6  -2  13       35.83       50.75      9.73 o 
   8  -2  13       61.06       59.82     10.16 o 
  10  -2  13       70.43       64.02     13.28 o 
  12  -2  13       19.29       14.75     12.41 o 
  14  -2  13       18.72       19.86     17.81 o 
  16  -2  13        5.64       18.64     19.61 o 
 -33  -1  13       36.60       37.16     10.35 o 
 -31  -1  13       38.99       54.49     10.74 o 
 -29  -1  13      315.58      360.50     17.78 o 
 -27  -1  13      401.33      458.18     18.97 o 
 -25  -1  13      278.88      275.32     15.15 o 
 -23  -1  13      185.86      198.49     12.97 o 
 -21  -1  13       48.61       51.48     10.10 o 
 -19  -1  13       46.67       53.17      6.27 o 
 -17  -1  13      126.53      143.02     10.40 o 
 -15  -1  13       98.71      119.01      7.69 o 
 -13  -1  13      100.61      117.60      7.50 o 
 -11  -1  13       17.12       22.29      6.02 o 
  -9  -1  13       80.59       83.59      7.81 o 
  -7  -1  13       12.63       12.27      6.22 o 
  -5  -1  13      316.58      329.86     20.59 o 
  -3  -1  13       46.74       50.32      8.00 o 
  -1  -1  13      105.57      113.41     10.13 o 
   1  -1  13       76.48       79.28     11.93 o 
   3  -1  13       35.26       44.49     25.58 o 
   5  -1  13        9.82       -3.74      8.25 o 
   7  -1  13       21.77       26.39     10.55 o 
   9  -1  13      140.29      115.67     14.43 o 
  11  -1  13        6.80        4.48     15.57 o 
  13  -1  13       18.43       25.94     18.01 o 
  15  -1  13       36.24       58.65     21.75 o 
  17  -1  13       13.24        5.01     18.20 o 
 -34   0  13        0.10        1.55      9.23 o 
 -32   0  13       49.32       49.35     10.97 o 
 -30   0  13      128.48      136.64     13.15 o 
 -28   0  13       60.98       58.60     10.46 o 
 -26   0  13      391.73      455.35     18.82 o 
 -24   0  13        5.73        1.16     10.18 o 
 -22   0  13        7.57       21.91      7.66 o 
 -20   0  13      275.85      278.86     14.21 o 
 -18   0  13       20.79        9.19      5.73 o 
 -16   0  13      125.58      148.88      8.64 o 
 -14   0  13      198.41      142.08      8.20 o 
 -12   0  13       57.03       65.20      6.50 o 
 -10   0  13       54.89       30.69      5.48 o 
  -8   0  13      189.27      180.25      8.51 o 
  -6   0  13        6.30       11.29      4.89 o 
  -4   0  13      312.35      315.24     12.52 o 
  -2   0  13      157.78      137.61      9.00 o 
   0   0  13       63.10       59.67      7.09 o 
   2   0  13      487.11      442.31     18.00 o 
   4   0  13      203.62      232.82     14.58 o 
   6   0  13       25.23       12.07      9.73 o 
   8   0  13       41.18       36.01     17.28 o 
  10   0  13      285.05      281.01     30.71 o 
  12   0  13        2.05        1.85     16.35 o 
  14   0  13       97.11      108.34     24.14 o 
  16   0  13       22.39       21.18     12.21 o 
 -33   1  13       36.52       24.01     10.09 o 
 -31   1  13       39.26       63.09     11.30 o 
 -29   1  13      315.57      372.64     18.31 o 
 -27   1  13      400.76      461.55     20.75 o 
 -25   1  13      278.64      286.79     15.75 o 
 -23   1  13      186.19      213.21     23.53 o 
 -21   1  13       48.77       56.12     16.35 o 
 -19   1  13       46.82       69.94      9.17 o 
 -17   1  13      126.35      140.98      9.18 o 
 -15   1  13       98.57      119.53      8.30 o 
 -13   1  13      100.55      113.76      6.72 o 
 -11   1  13       17.20       11.03      4.30 o 
  -9   1  13       80.59       81.33      6.07 o 
  -7   1  13       12.74        3.92      4.21 o 
  -5   1  13      317.36      316.78      9.89 o 
  -3   1  13       46.68       35.44      5.23 o 
  -1   1  13      105.74       94.21      8.08 o 
   1   1  13       76.65       78.54      8.72 o 
   3   1  13       35.37       37.93      6.87 o 
   5   1  13        9.95        5.14      7.19 o 
   7   1  13       21.44       19.58      7.97 o 
   9   1  13      140.03      158.62     18.32 o 
  11   1  13        6.68        9.26     10.43 o 
  13   1  13       18.28       28.45     15.89 o 
  15   1  13       36.21       27.71     11.94 o 
  17   1  13       13.24        8.73     11.89 o 
 -32   2  13       23.99       20.94      9.92 o 
 -30   2  13       31.04       36.97     10.26 o 
 -28   2  13        4.58        0.04      7.93 o 
 -26   2  13       13.27       10.08      8.48 o 
 -24   2  13       76.29       96.20     11.21 o 
 -22   2  13       88.10       71.61     10.13 o 
 -20   2  13      124.38      142.49     20.01 o 
 -18   2  13       45.27       57.41      9.13 o 
 -16   2  13        4.49        2.55      5.39 o 
 -14   2  13       78.65       82.42      8.50 o 
 -12   2  13       83.57       75.27      7.70 o 
 -10   2  13      134.48      137.60      9.06 o 
  -8   2  13      385.23      364.75     11.76 o 
  -6   2  13       40.02       43.62      5.54 o 
  -4   2  13       15.06       12.38      4.80 o 
  -2   2  13       19.44       24.46      5.21 o 
   0   2  13      107.21      107.27      7.68 o 
   2   2  13       68.12       79.08      9.80 o 
   4   2  13       76.77       84.38     16.74 o 
   6   2  13       36.01       37.92      9.05 o 
   8   2  13       61.07       76.07     13.90 o 
  10   2  13       70.13       64.83     10.87 o 
  12   2  13       19.19       21.31     11.45 o 
  14   2  13       18.59       26.60     12.22 o 
  16   2  13        5.63       11.01     17.47 o 
 -31   3  13       14.37       15.07     11.52 o 
 -29   3  13       43.72       41.65      9.02 o 
 -27   3  13       44.83       49.34      8.93 o 
 -25   3  13       90.31       95.16     10.88 o 
 -23   3  13       41.76       44.02      8.26 o 
 -21   3  13        3.04       21.67      8.70 o 
 -19   3  13      191.50      184.79     11.41 o 
 -17   3  13       25.11       23.83      6.81 o 
 -15   3  13       21.39       19.93      6.74 o 
 -13   3  13      136.24      137.63      9.78 o 
 -11   3  13       89.29       86.31     10.02 o 
  -9   3  13       57.50       69.23      6.78 o 
  -7   3  13       64.80       70.55      6.87 o 
  -5   3  13        4.92        7.66      4.54 o 
  -3   3  13       19.92       17.35      5.58 o 
  -1   3  13      129.15      142.79      8.68 o 
   1   3  13       70.43       66.16     10.69 o 
   3   3  13       28.93       40.16      9.35 o 
   5   3  13        6.92       11.68      8.41 o 
   7   3  13       14.95        7.08      8.51 o 
   9   3  13        8.01        6.79     11.05 o 
  11   3  13       38.28       42.29     12.33 o 
  13   3  13       75.49       91.72     17.59 o 
 -28   4  13      126.30      118.23     17.60 o 
 -26   4  13      216.52      230.74     13.91 o 
 -24   4  13       81.51       85.76     10.68 o 
 -22   4  13      127.31      132.87     11.13 o 
 -20   4  13       13.00       15.16      6.86 o 
 -18   4  13       14.84       15.36      8.82 o 
 -16   4  13      255.88      259.14     13.15 o 
 -14   4  13      208.72      231.77     12.90 o 
 -12   4  13      197.66      209.12     11.76 o 
 -10   4  13       43.66       56.10      8.18 o 
  -8   4  13      244.41      238.82     10.80 o 
  -6   4  13      148.26      161.79     12.50 o 
  -4   4  13       99.20       74.94      7.49 o 
  -2   4  13      267.59      313.15     17.27 o 
   0   4  13        0.38        0.56      5.76 o 
   2   4  13      106.97      137.64     10.62 o 
   4   4  13      219.08      201.42     12.50 o 
   6   4  13       13.36       14.38      7.47 o 
   8   4  13       78.15       75.91      9.90 o 
  10   4  13       61.47       68.88     10.18 o 
 -23   5  13       51.11       27.13      9.67 o 
 -21   5  13       26.52       43.67      7.77 o 
 -19   5  13       30.51       35.72      7.64 o 
 -17   5  13        0.52       -2.73      6.66 o 
 -15   5  13       40.85       43.32      8.55 o 
 -13   5  13      109.14      112.92     13.87 o 
 -11   5  13       30.56       33.44      6.93 o 
  -9   5  13        7.04        9.08      5.95 o 
  -7   5  13      103.73      102.82      9.92 o 
  -5   5  13       33.52       24.66      7.68 o 
  -3   5  13       25.46       26.19      7.89 o 
  -1   5  13        0.58        0.25      7.12 o 
   1   5  13        9.06       -3.40      8.16 o 
   3   5  13      100.18      122.10     12.86 o 
   5   5  13       39.52       43.25      9.21 o 
 -12   6  13       15.94        8.37      8.35 o 
 -10   6  13        5.26        9.75      7.66 o 
  -8   6  13       77.26       95.76     10.46 o 
  -6   6  13       17.78       17.10      8.13 o 
 -19  -5  14        9.89       17.83      8.92 o 
 -17  -5  14       37.14       39.51      8.67 o 
 -15  -5  14       32.96       20.70      7.82 o 
 -13  -5  14       13.78        6.33      7.01 o 
 -11  -5  14       78.56       72.32     14.21 o 
  -9  -5  14       18.49       16.42      8.84 o 
  -7  -5  14       29.57       11.30      8.58 o 
  -5  -5  14       69.37       82.65     11.73 o 
  -3  -5  14        0.39       -3.43      8.50 o 
  -1  -5  14       12.85        1.35      9.66 o 
   1  -5  14       52.47       49.52     15.42 o 
 -24  -4  14       63.84       62.20      8.46 o 
 -22  -4  14       38.55       36.09      7.37 o 
 -20  -4  14      129.53      135.73      9.79 o 
 -18  -4  14       53.23       41.31      7.43 o 
 -16  -4  14      102.95       97.34      8.92 o 
 -14  -4  14       31.14       24.32      7.47 o 
 -12  -4  14       69.54       65.80      9.94 o 
 -10  -4  14       58.19       42.70      9.34 o 
  -8  -4  14       39.70       47.45      9.52 o 
  -6  -4  14       30.55       27.35      8.89 o 
  -4  -4  14       95.43      101.42     11.39 o 
  -2  -4  14       29.91       19.89      8.85 o 
   0  -4  14       54.80       58.07     13.69 o 
   2  -4  14      108.61      112.14     13.09 o 
   4  -4  14       46.23       34.83     10.93 o 
   6  -4  14        1.40       -0.88      9.49 o 
 -27  -3  14       66.54       65.82      8.46 o 
 -25  -3  14      390.24      425.18     16.49 o 
 -23  -3  14       33.06       40.34      7.24 o 
 -21  -3  14       65.48       62.48      7.78 o 
 -19  -3  14       63.75       77.94      7.94 o 
 -17  -3  14      108.90      128.26      9.00 o 
 -15  -3  14       49.86       73.92      7.62 o 
 -13  -3  14      437.39      476.04     19.20 o 
 -11  -3  14      162.10      192.91     17.11 o 
  -9  -3  14      194.60      192.95     30.30 o 
  -7  -3  14       85.04      103.99     13.91 o 
  -5  -3  14       65.20       52.54     12.07 o 
  -3  -3  14      158.26      181.95     17.50 o 
  -1  -3  14       25.60       23.00     11.09 o 
   1  -3  14      127.35      121.77     12.48 o 
   3  -3  14        9.85       11.58      8.99 o 
   5  -3  14        9.74        4.72      9.03 o 
   7  -3  14       36.47       35.05     10.52 o 
   9  -3  14        7.98        4.46      9.47 o 
 -30  -2  14       24.64       37.13     15.74 o 
 -28  -2  14       84.78       86.82     15.06 o 
 -26  -2  14        0.64       -5.07      7.55 o 
 -24  -2  14      117.05      130.02     10.48 o 
 -22  -2  14       59.86       69.71      8.65 o 
 -20  -2  14      123.81      146.89     10.44 o 
 -18  -2  14      262.81      306.32     13.49 o 
 -16  -2  14      289.54      302.28     15.39 o 
 -14  -2  14        1.99        3.28      6.51 o 
 -12  -2  14      235.38      259.14     14.43 o 
 -10  -2  14       91.12      114.10     11.06 o 
  -8  -2  14       30.90       18.46      7.91 o 
  -6  -2  14      273.40      269.68     18.84 o 
  -4  -2  14      225.46      198.88     24.82 o 
  -2  -2  14       16.72       22.94     10.24 o 
   0  -2  14        1.64        1.17      9.25 o 
   2  -2  14       35.12       42.07     13.03 o 
   4  -2  14       36.19       15.29     10.85 o 
   6  -2  14      140.37      122.04     15.42 o 
   8  -2  14       70.72       62.71     13.24 o 
  10  -2  14       15.41        9.11     11.32 o 
  12  -2  14       51.37       26.82     19.61 o 
 -31  -1  14       77.27       90.76     12.43 o 
 -29  -1  14       65.08       71.16     11.28 o 
 -27  -1  14      215.16      250.70     15.51 o 
 -25  -1  14      102.22      101.58     11.21 o 
 -23  -1  14      280.09      298.16     15.70 o 
 -21  -1  14        3.03        3.31      7.62 o 
 -19  -1  14      175.50      169.22     12.54 o 
 -17  -1  14       56.06       68.72     12.07 o 
 -15  -1  14       44.20       46.15      7.46 o 
 -13  -1  14       80.39       91.85      8.60 o 
 -11  -1  14        4.15        6.73      6.14 o 
  -9  -1  14       34.95       40.31      8.64 o 
  -7  -1  14      201.87      235.15     13.64 o 
  -5  -1  14       33.51       43.48      9.49 o 
  -3  -1  14      244.45      240.34     13.93 o 
  -1  -1  14       66.78       61.11     12.03 o 
   1  -1  14        6.82        9.77      9.51 o 
   3  -1  14       67.96       61.61     12.42 o 
   5  -1  14       13.46       19.87     10.64 o 
   7  -1  14       46.59       21.93     13.58 o 
   9  -1  14       41.15       31.00     17.86 o 
  11  -1  14       28.65       41.61     19.37 o 
  13  -1  14       56.61       48.13     21.51 o 
 -32   0  14        1.94       -5.10      9.65 o 
 -30   0  14       58.72       43.90     10.87 o 
 -28   0  14        9.34       13.94      9.27 o 
 -26   0  14        9.31        4.63      8.38 o 
 -24   0  14       88.82       99.56     11.26 o 
 -22   0  14       32.43       21.63     12.50 o 
 -20   0  14       89.83       84.18     10.03 o 
 -18   0  14       88.48       86.50      9.99 o 
 -16   0  14      333.09      330.82     13.32 o 
 -14   0  14       32.10       25.59      8.17 o 
 -12   0  14        4.58        6.56      5.36 o 
 -10   0  14        0.67       -2.19      5.89 o 
  -8   0  14       92.43       92.44      8.56 o 
  -6   0  14       29.60       25.52      6.72 o 
  -4   0  14        0.00        6.58      8.88 o 
  -2   0  14      114.01      125.03     11.02 o 
   0   0  14      313.30      311.40     15.41 o 
   2   0  14       33.60       50.52      9.20 o 
   4   0  14        9.97       10.05     11.88 o 
   6   0  14        1.89       -9.88     10.20 o 
   8   0  14      134.91      127.66     25.06 o 
  10   0  14        7.91       -5.21     16.01 o 
  12   0  14      226.26      180.27     28.96 o 
  14   0  14       15.46       28.71     19.81 o 
 -31   1  14       77.07       77.68     12.21 o 
 -29   1  14       65.19       69.81     11.92 o 
 -27   1  14      214.80      239.38     15.89 o 
 -25   1  14      102.41      102.99     17.29 o 
 -23   1  14      280.26      305.86     16.17 o 
 -21   1  14        3.12        6.21      7.64 o 
 -19   1  14      175.63      167.63     21.76 o 
 -17   1  14       56.51       69.62     11.42 o 
 -15   1  14       43.99       44.49      8.30 o 
 -13   1  14       80.50       80.42      7.90 o 
 -11   1  14        4.17        2.06      4.90 o 
  -9   1  14       34.95       32.76      5.76 o 
  -7   1  14      201.93      221.54     10.71 o 
  -5   1  14       33.57       31.38      5.42 o 
  -3   1  14      243.94      221.06      8.97 o 
  -1   1  14       66.63       78.33     11.20 o 
   1   1  14        6.74        5.02      7.39 o 
   3   1  14       68.00       74.02      9.91 o 
   5   1  14       13.51       20.00     11.46 o 
   7   1  14       46.52       62.20     20.34 o 
   9   1  14       40.80       27.06     11.61 o 
  11   1  14       28.80       20.73     12.19 o 
  13   1  14       56.72       35.90     12.93 o 
 -30   2  14       24.56       24.72     10.30 o 
 -28   2  14       84.81      106.88     12.76 o 
 -26   2  14        0.62        7.29     11.63 o 
 -24   2  14      116.67      103.31     11.89 o 
 -22   2  14       60.01       63.23     10.61 o 
 -20   2  14      123.58      150.29     12.59 o 
 -18   2  14      262.58      343.06     16.38 o 
 -16   2  14      290.08      291.48     17.76 o 
 -14   2  14        2.01        2.87      5.95 o 
 -12   2  14      235.28      262.05     11.93 o 
 -10   2  14       91.46      100.98      8.75 o 
  -8   2  14       31.18       26.84      6.10 o 
  -6   2  14      273.66      313.00     11.50 o 
  -4   2  14      224.72      225.95     12.50 o 
  -2   2  14       16.81       11.76      7.18 o 
   0   2  14        1.64       -0.16      5.40 o 
   2   2  14       34.89       36.16      8.96 o 
   4   2  14       36.22       36.48      9.69 o 
   6   2  14      140.39      145.11     13.04 o 
   8   2  14       70.90       86.41     11.83 o 
  10   2  14       15.54        9.51     11.33 o 
  12   2  14       51.41       64.24     15.21 o 
 -27   3  14       66.33       40.34     11.45 o 
 -25   3  14      389.35      383.94     23.84 o 
 -23   3  14       32.92       47.21     11.28 o 
 -21   3  14       65.51       85.58     12.62 o 
 -19   3  14       63.73       76.77      9.28 o 
 -17   3  14      108.68      112.03     10.70 o 
 -15   3  14       49.98       69.81      8.81 o 
 -13   3  14      438.09      460.43     24.50 o 
 -11   3  14      161.88      189.04     11.20 o 
  -9   3  14      194.44      187.49     14.31 o 
  -7   3  14       84.93       83.17      8.78 o 
  -5   3  14       65.11       49.81     12.40 o 
  -3   3  14      158.34      171.63      9.60 o 
  -1   3  14       25.51       26.56      7.67 o 
   1   3  14      126.81      127.62     12.55 o 
   3   3  14        9.89       12.18      8.64 o 
   5   3  14        9.67       17.59     13.62 o 
   7   3  14       36.31       39.26     13.69 o 
   9   3  14        8.00       15.31      9.93 o 
 -24   4  14       63.72       63.48     11.42 o 
 -22   4  14       38.44       33.80     10.09 o 
 -20   4  14      129.62      133.21     11.35 o 
 -18   4  14       53.25       39.76     11.74 o 
 -16   4  14      103.01      124.65     10.55 o 
 -14   4  14       31.05       33.02      7.89 o 
 -12   4  14       69.68       72.49      8.96 o 
 -10   4  14       58.12       56.03      7.41 o 
  -8   4  14       39.87       37.57      6.91 o 
  -6   4  14       30.53       34.00      6.77 o 
  -4   4  14       95.81       95.99      9.64 o 
  -2   4  14       29.93       37.77      8.15 o 
   0   4  14       54.88       46.25      8.59 o 
   2   4  14      108.20      101.93     12.50 o 
   4   4  14       46.49       46.76     10.96 o 
   6   4  14        1.44      -10.97     12.84 o 
 -19   5  14        9.92        4.45      8.92 o 
 -17   5  14       37.25       42.47      8.78 o 
 -15   5  14       33.10       43.77     10.50 o 
 -13   5  14       13.77       22.80      8.10 o 
 -11   5  14       78.57       75.45      8.44 o 
  -9   5  14       18.44       24.99      6.96 o 
  -7   5  14       29.64       16.93      7.85 o 
  -5   5  14       69.32       84.10      9.95 o 
  -3   5  14        0.39        9.56      7.33 o 
  -1   5  14       12.74       11.64      7.80 o 
   1   5  14       52.65       46.59     10.91 o 
 -20  -4  15       20.48       24.11      7.17 o 
 -18  -4  15        9.59       18.84      9.17 o 
 -16  -4  15       27.71       24.23      9.09 o 
 -14  -4  15      164.60      161.58     13.74 o 
 -12  -4  15       98.04       76.73     14.65 o 
 -10  -4  15       12.49       18.66     11.42 o 
  -8  -4  15       22.11       32.64     12.45 o 
  -6  -4  15       24.34       17.64     28.57 o 
  -4  -4  15       15.27       -0.17     11.07 o 
  -2  -4  15        0.67        8.09     11.21 o 
   0  -4  15        9.53        8.85      9.97 o 
   2  -4  15       35.83       41.27     11.30 o 
 -25  -3  15      157.35      163.89     12.50 o 
 -23  -3  15      254.40      260.13     14.31 o 
 -21  -3  15       94.25      116.44     12.98 o 
 -19  -3  15       69.68       66.51      9.32 o 
 -17  -3  15      154.96      159.00     11.61 o 
 -15  -3  15       32.33       32.16      8.13 o 
 -13  -3  15       90.43       87.32     12.42 o 
 -11  -3  15      152.03      154.05     16.43 o 
  -9  -3  15      134.84      127.41     19.22 o 
  -7  -3  15       15.76       20.44     11.25 o 
  -5  -3  15        5.97       -8.17      9.63 o 
  -3  -3  15       25.23       19.42     26.96 o 
  -1  -3  15       85.66       92.51     14.90 o 
   1  -3  15        9.09        7.39      9.47 o 
   3  -3  15       19.22       13.44      9.75 o 
   5  -3  15       22.47       29.26     13.03 o 
 -28  -2  15        0.03      -10.59     10.59 o 
 -26  -2  15      548.86      622.03     51.18 o 
 -24  -2  15       28.46       34.15     10.08 o 
 -22  -2  15       50.30       65.69     10.84 o 
 -20  -2  15      178.00      197.34     21.31 o 
 -18  -2  15       89.46      102.90      9.93 o 
 -16  -2  15       28.92        8.93      6.81 o 
 -14  -2  15       85.81       82.60      9.06 o 
 -12  -2  15       99.42      107.21     13.37 o 
 -10  -2  15      653.93      728.60     23.86 o 
  -8  -2  15       26.97       40.27     11.93 o 
  -6  -2  15       20.34       11.06     10.30 o 
  -4  -2  15       62.27       31.91     33.99 o 
  -2  -2  15       24.19       12.59     23.17 o 
   0  -2  15       27.45       23.48     11.82 o 
   2  -2  15        8.52       13.13     11.10 o 
   4  -2  15       10.49       16.41     11.79 o 
   6  -2  15       20.78       17.92     11.52 o 
   8  -2  15       89.16       95.60     15.75 o 
 -29  -1  15       66.25      100.30     16.01 o 
 -27  -1  15      167.95      200.91     19.88 o 
 -25  -1  15      215.72      246.97     19.65 o 
 -23  -1  15        7.81       -4.12     16.84 o 
 -21  -1  15      207.05      197.55     20.95 o 
 -19  -1  15       28.05       33.56      8.97 o 
 -17  -1  15       78.10       84.02     12.56 o 
 -15  -1  15       68.22       66.02     10.02 o 
 -13  -1  15       42.00       53.86      9.68 o 
 -11  -1  15       21.74       17.84     12.12 o 
  -9  -1  15       60.87       51.55     14.68 o 
  -7  -1  15       22.76       36.84      9.08 o 
  -5  -1  15       39.59       45.49      9.35 o 
  -3  -1  15      110.27      134.50     21.20 o 
  -1  -1  15        6.60       -0.04     10.28 o 
   1  -1  15       38.41       29.86     11.94 o 
   3  -1  15       41.90       24.21     11.21 o 
   5  -1  15       29.76       32.90     12.42 o 
   7  -1  15       38.00       10.74     10.92 o 
   9  -1  15       31.60       41.12     20.54 o 
 -30   0  15        0.07       -9.10      9.10 o 
 -28   0  15       93.13      109.68     12.95 o 
 -26   0  15        0.38       -0.95      8.44 o 
 -24   0  15        0.09        1.88      8.19 o 
 -22   0  15       21.25       63.92     22.12 o 
 -20   0  15       61.58       75.11     10.52 o 
 -18   0  15       77.85       82.39     13.49 o 
 -16   0  15      276.48      286.19     15.59 o 
 -14   0  15      209.22      180.50     15.72 o 
 -12   0  15      253.41      265.52     15.14 o 
 -10   0  15       44.19       38.30      9.18 o 
  -8   0  15       75.63       71.78     13.42 o 
  -6   0  15      175.36      194.95     16.16 o 
  -4   0  15      121.92      102.31     11.12 o 
  -2   0  15       90.11      105.54     11.31 o 
   0   0  15       64.96       70.95     13.46 o 
   2   0  15       32.78       23.49     11.48 o 
   4   0  15       13.13       15.93     11.41 o 
   6   0  15        8.28       29.83     19.32 o 
   8   0  15        0.18       15.18     18.49 o 
  10   0  15      151.09       80.74     24.29 o 
 -29   1  15       66.44       76.20     12.32 o 
 -27   1  15      167.83      189.78     15.21 o 
 -25   1  15      215.80      196.73     14.78 o 
 -23   1  15        7.77        7.35      8.57 o 
 -21   1  15      207.47      210.33     21.10 o 
 -19   1  15       28.29       12.08      8.54 o 
 -17   1  15       78.23       77.26     10.24 o 
 -15   1  15       68.67       60.43      9.52 o 
 -13   1  15       41.72       25.13     11.52 o 
 -11   1  15       21.76       31.26      7.28 o 
  -9   1  15       60.54       60.47      8.79 o 
  -7   1  15       22.92       32.47      8.94 o 
  -5   1  15       39.78       35.26      8.92 o 
  -3   1  15      110.59      133.62     15.17 o 
  -1   1  15        6.63       14.56      8.13 o 
   1   1  15       38.37       40.39      9.40 o 
   3   1  15       41.82       31.11     12.50 o 
   5   1  15       29.68       42.24     20.15 o 
   7   1  15       37.99       34.12     20.39 o 
   9   1  15       31.70       11.44     18.54 o 
 -28   2  15        0.02        4.26      9.66 o 
 -26   2  15      548.37      642.26     24.44 o 
 -24   2  15       28.60       24.83      9.92 o 
 -22   2  15       49.86       41.72     10.34 o 
 -20   2  15      178.14      169.61     13.78 o 
 -18   2  15       89.55      105.29     11.90 o 
 -16   2  15       28.97       18.27      8.69 o 
 -14   2  15       85.79       73.27     11.28 o 
 -12   2  15       99.45      136.95     18.65 o 
 -10   2  15      654.58      727.52     28.84 o 
  -8   2  15       26.96       22.60      8.58 o 
  -6   2  15       20.40       13.41      6.94 o 
  -4   2  15       62.10       60.57      8.39 o 
  -2   2  15       23.98       33.94      7.89 o 
   0   2  15       27.55       37.64      9.59 o 
   2   2  15        8.47        4.45      8.35 o 
   4   2  15       10.49        0.34      8.86 o 
   6   2  15       20.75       11.96      9.36 o 
   8   2  15       89.42       89.73     15.61 o 
 -25   3  15      157.28      156.36     14.69 o 
 -23   3  15      254.37      282.63     17.38 o 
 -21   3  15       94.03      113.30     10.75 o 
 -19   3  15       69.55       56.95      9.01 o 
 -17   3  15      154.89      170.64     14.43 o 
 -15   3  15       32.42       24.21      9.41 o 
 -13   3  15       90.65       91.26      9.69 o 
 -11   3  15      152.46      158.42     16.38 o 
  -9   3  15      134.83      134.33     15.93 o 
  -7   3  15       15.91       17.24      7.27 o 
  -5   3  15        6.01       11.99      7.00 o 
  -3   3  15       25.28       27.90      7.78 o 
  -1   3  15       85.38       80.99      9.99 o 
   1   3  15        9.16        2.07      8.80 o 
   3   3  15       19.31       14.22      9.62 o 
   5   3  15       22.46       22.62     10.14 o 
 -20   4  15       20.49       10.85      8.11 o 
 -18   4  15        9.68       20.80      7.93 o 
 -16   4  15       27.75       13.45      7.89 o 
 -14   4  15      164.68      156.51     13.28 o 
 -12   4  15       98.15       95.20     10.28 o 
 -10   4  15       12.63       -1.73      6.74 o 
  -8   4  15       22.09       29.54     13.83 o 
  -6   4  15       24.21       36.88      9.98 o 
  -4   4  15       15.16       16.62      8.90 o 
  -2   4  15        0.68        0.09      8.87 o 
   0   4  15        9.54       13.28     15.65 o 
   2   4  15       35.87       33.71     13.62 o 
 -12  -4  16        3.52        8.42     11.16 o 
 -10  -4  16       11.39        4.72     16.06 o 
  -8  -4  16        0.09      -10.84     10.84 o 
 -21  -3  16       54.13       58.61      9.57 o 
 -19  -3  16       91.18       93.09     12.24 o 
 -17  -3  16       93.00      103.93     10.60 o 
 -15  -3  16       47.48       46.74      8.96 o 
 -13  -3  16        3.06        6.25     10.93 o 
 -11  -3  16      129.15      146.18     17.48 o 
  -9  -3  16       19.58       13.75     11.47 o 
  -7  -3  16       15.54       21.87     11.93 o 
  -5  -3  16       75.84       97.56     15.90 o 
  -3  -3  16       29.41       38.79     13.88 o 
  -1  -3  16       50.59       55.43     11.76 o 
   1  -3  16       15.50       10.93     16.96 o 
 -24  -2  16      729.07      803.11     33.28 o 
 -22  -2  16      115.53      148.04     16.06 o 
 -20  -2  16       32.49       53.37     17.16 o 
 -18  -2  16        8.67       15.92     13.23 o 
 -16  -2  16       39.19       53.64     12.83 o 
 -14  -2  16        8.54        5.98      8.69 o 
 -12  -2  16      443.68      481.41     20.78 o 
 -10  -2  16      152.12      174.38     18.08 o 
  -8  -2  16      235.72      213.74     19.48 o 
  -6  -2  16       50.27       67.18     14.21 o 
  -4  -2  16       44.06       33.52     12.51 o 
  -2  -2  16       40.05       60.50     17.50 o 
   0  -2  16       60.56       67.73     14.65 o 
   2  -2  16       26.81       19.81     12.83 o 
   4  -2  16       54.11       55.96     14.41 o 
 -27  -1  16       49.29       78.15     15.64 o 
 -25  -1  16      132.37      133.37     17.30 o 
 -23  -1  16      256.06      292.11     22.02 o 
 -21  -1  16       83.27      118.04     15.71 o 
 -19  -1  16       18.98        5.55      9.44 o 
 -17  -1  16      240.97      290.76     16.69 o 
 -15  -1  16       19.97       30.41      9.41 o 
 -13  -1  16       45.69       48.23     12.85 o 
 -11  -1  16      192.12      212.51     14.85 o 
  -9  -1  16       73.54       95.24     14.61 o 
  -7  -1  16      149.97      187.26     14.21 o 
  -5  -1  16      239.78      249.24     41.37 o 
  -3  -1  16        1.43        2.98     11.13 o 
  -1  -1  16       18.00       20.30     11.87 o 
   1  -1  16       28.32       33.26     19.32 o 
   3  -1  16       31.12        5.29     12.38 o 
   5  -1  16       48.26       39.78     19.98 o 
 -26   0  16       29.20       31.29     17.18 o 
 -24   0  16       22.17       18.31     12.00 o 
 -22   0  16      173.02      218.12     24.24 o 
 -20   0  16       50.39       48.22     24.65 o 
 -18   0  16       54.42       59.77     13.29 o 
 -16   0  16       41.44       58.31     12.96 o 
 -14   0  16       15.26       32.35      9.37 o 
 -12   0  16        0.17        2.73      8.23 o 
 -10   0  16       16.74       11.47      8.92 o 
  -8   0  16        8.89       21.43      9.16 o 
  -6   0  16       28.05       22.46      9.65 o 
  -4   0  16      142.61      168.28     13.58 o 
  -2   0  16        8.88       14.96     11.75 o 
   0   0  16       32.26       14.68     18.64 o 
   2   0  16       22.89       29.48     12.37 o 
   4   0  16       32.67       45.41     21.56 o 
   6   0  16        6.20       24.53     20.10 o 
 -27   1  16       49.24       33.09     11.12 o 
 -25   1  16      132.07      141.51     13.99 o 
 -23   1  16      255.65      293.87     17.24 o 
 -21   1  16       83.39       76.38     11.53 o 
 -19   1  16       18.97       42.08     18.48 o 
 -17   1  16      241.46      248.26     15.53 o 
 -15   1  16       19.93       34.35     13.99 o 
 -13   1  16       45.62       33.02     11.85 o 
 -11   1  16      191.82      180.73     14.07 o 
  -9   1  16       73.61       65.22     10.81 o 
  -7   1  16      149.28      178.80     13.59 o 
  -5   1  16      240.43      231.11     16.17 o 
  -3   1  16        1.44       -8.68     12.78 o 
  -1   1  16       18.09       18.94      9.16 o 
   1   1  16       28.20       12.87     12.38 o 
   3   1  16       31.38        6.08     18.98 o 
   5   1  16       48.33       32.85     21.07 o 
 -24   2  16      728.74      789.40     27.49 o 
 -22   2  16      115.48      124.07     14.76 o 
 -20   2  16       32.39       48.06     10.51 o 
 -18   2  16        8.72       -1.69      8.32 o 
 -16   2  16       39.37       62.98     12.47 o 
 -14   2  16        8.53        9.62     10.28 o 
 -12   2  16      444.50      483.73     19.92 o 
 -10   2  16      152.57      149.97     12.83 o 
  -8   2  16      236.08      276.08     15.50 o 
  -6   2  16       50.29       36.78      9.77 o 
  -4   2  16       43.99       57.25     10.87 o 
  -2   2  16       39.96       31.77      9.74 o 
   0   2  16       60.59       61.70     14.67 o 
   2   2  16       26.86       21.48     13.54 o 
   4   2  16       54.15       39.54     15.26 o 
 -21   3  16       53.95       63.52     11.69 o 
 -19   3  16       90.99       75.37     10.14 o 
 -17   3  16       92.80       85.68     11.11 o 
 -15   3  16       47.57       57.09     11.73 o 
 -13   3  16        3.06       -2.49      6.93 o 
 -11   3  16      129.00      134.41     12.47 o 
  -9   3  16       19.47       21.39      7.97 o 
  -7   3  16       15.52       20.50      7.79 o 
  -5   3  16       75.90       72.87      9.24 o 
  -3   3  16       29.35       25.06      9.81 o 
  -1   3  16       50.43       56.49     11.23 o 
   1   3  16       15.45       24.53     12.87 o 
 -12   4  16        3.49        5.86      7.73 o 
 -10   4  16       11.42       14.85      8.07 o 
  -8   4  16        0.09        6.58      9.24 o 
 -20  -2  17       12.70       10.42     11.67 o 
 -18  -2  17       21.25       22.92     10.20 o 
 -16  -2  17       12.06       10.30      9.64 o 
 -14  -2  17       19.77       27.08     10.61 o 
 -12  -2  17       35.37       35.00     12.98 o 
 -10  -2  17       52.22       57.98     14.23 o 
  -8  -2  17       52.29       34.36     13.71 o 
  -6  -2  17        3.36       -8.54     14.62 o 
  -4  -2  17       26.17       36.85     13.61 o 
  -2  -2  17       16.65       27.66     13.76 o 
 -21  -1  17       96.63      107.25     21.56 o 
 -19  -1  17      209.30      279.40     34.87 o 
 -17  -1  17       87.85       85.57     12.30 o 
 -15  -1  17      144.03      160.22     17.29 o 
 -13  -1  17       24.62       17.72     10.06 o 
 -11  -1  17      250.86      282.71     24.73 o 
  -9  -1  17       78.54       72.56     11.98 o 
  -7  -1  17      197.26      184.89     27.86 o 
  -5  -1  17       52.05       44.95     16.81 o 
  -3  -1  17      197.96      214.93     34.63 o 
  -1  -1  17       34.09       20.34     22.51 o 
 -22   0  17       22.23       15.04     12.61 o 
 -20   0  17       28.32       27.19     13.26 o 
 -18   0  17      442.35      469.32     25.86 o 
 -16   0  17      103.97      105.51     20.61 o 
 -14   0  17       28.97       40.23     10.67 o 
 -12   0  17        0.18        3.18      9.14 o 
 -10   0  17      242.91      287.12     25.75 o 
  -8   0  17        3.65        1.63      9.06 o 
  -6   0  17      105.48      102.03     12.57 o 
  -4   0  17      235.55      225.05     20.10 o 
  -2   0  17      281.14      312.92     45.80 o 
   0   0  17       19.88       37.96     13.93 o 
 -21   1  17       96.46       93.32     15.83 o 
 -19   1  17      209.12      202.45     38.16 o 
 -17   1  17       88.01       85.50     15.33 o 
 -15   1  17      144.06      165.19     27.16 o 
 -13   1  17       24.64       24.56     23.97 o 
 -11   1  17      251.27      277.78     28.45 o 
  -9   1  17       78.57       62.54     11.32 o 
  -7   1  17      197.63      184.78     20.77 o 
  -5   1  17       52.01       50.14     10.94 o 
  -3   1  17      198.27      206.72     15.61 o 
  -1   1  17       34.05       28.11     10.62 o 
 -20   2  17       12.74       10.79      9.46 o 
 -18   2  17       21.40       27.87     10.22 o 
 -16   2  17       12.10        6.90      9.40 o 
 -14   2  17       19.83        9.52     10.82 o 
 -12   2  17       35.55       22.17     12.13 o 
 -10   2  17       52.41       49.58     13.15 o 
  -8   2  17       52.26       53.05     13.24 o 
  -6   2  17        3.40       -7.67     10.41 o 
  -4   2  17       26.09       31.20     11.25 o 
  -2   2  17       16.58        3.03     12.24 o 
 -14   0  18       56.83       43.20     14.17 o 
 -12   0  18       57.83       64.47     12.29 o 
 -10   0  18       45.98       37.33     14.04 o 
                                                 
